# Supplementary material for: Dynamic changes in circulating microRNAs during oral glucose tolerance testing support their potential as diagnostic and monitoring biomarkers in cystic fibrosis-related diabetes
Source: Diabetologia. 2026 Jan 7;69(5):1370–83. doi: 10.1007/s00125-025-06645-7 (PMC13005776; doi:10.1007/s00125-025-06645-7)
Supplement: Supplementary file 2 — Supplementary file2 (XLSX 35 KB) [file 125_2025_6645_MOESM2_ESM.xlsx]

## Sheet: PlateExport
MiRCury Assay cat. no.	Plate No.	Row	Column	miRNA ID	Target sequence	Order in 96 (for sorting by row)	Order in 96 (for sorting by column)		Plate Name	Plate Description	Plate Format	Fill Pattern	Species	Cat. No.
YP00205986	1	A	1	hsa-miR-223-3p	UGUCAGUUUGUCAAAUACCCCA	1	1		CF miRNA screening	qPCR assay for follow-up of candidate miRNAs from CF miRNAseq study.	E	16	Hs	YCA39942
YP02119313	1	A	2	hsa-miR-224-5p	UCAAGUCACUAGUGGUUCCGUUUAG	2	17
YP00204169	1	A	3	hsa-miR-382-5p	GAAGUUGUUCGUGGUGGAUUCG	3	33
YP00204358	1	A	4	hsa-miR-409-3p	GAAUGUUGCUCGGUGAACCCCU	4	49
YP00205989	1	A	5	hsa-miR-134-5p	UGUGACUGGUUGACCAGAGGGG	5	65
YP00204048	1	A	6	hsa-miR-127-3p	UCGGAUCCGUCUGAGCUUGGCU	6	81
YP00204529	1	A	7	hsa-miR-223-5p	CGUGUAUUUGACAAGCUGAGUU	7	97
YP00204119	1	A	8	hsa-miR-28-3p	CACUAGAUUGUGAGCUCCUGGA	8	113
YP00204776	1	A	9	hsa-miR-432-5p	UCUUGGAGUAGGUCAUUGGGUGG	9	129
YP02118512	1	A	10	hsa-miR-1301-5p	CGCUCUAGGCACCGCAGCA	10	145
YP02119305	1	A	11	hsa-miR-451a	AAACCGUUACCAUUACUGAGUU	11	161
YP00204726	1	A	12	hsa-miR-363-3p	AAUUGCACGGUAUCCAUCUGUA	12	177
YP00205664	1	A	13	hsa-miR-122-5p	UGGAGUGUGACAAUGGUGUUUG	13	193
YP00204486	1	A	14	hsa-miR-34a-5p	UGGCAGUGUCUUAGCUGGUUGU	14	209
YP00204136	1	A	15	hsa-miR-885-3p	AGGCAGCGGGGUGUAGUGGAUA	15	225
YP00204473	1	A	16	hsa-miR-885-5p	UCCAUUACACUACCCUGCCUCU	16	241
YP00204001	1	A	17	hsa-miR-486-5p	UCCUGUACUGAGCUGCCCCGAG	17	257
YP00205702	1	A	18	hsa-miR-16-5p	UAGCAGCACGUAAAUAUUGGCG	18	273
YP00204772	1	A	19	hsa-miR-23a-3p	AUCACAUUGCCAGGGAUUUCC	19	289
YP00203950	1	A	20	UniSp2	GUACUCGGCUUACGAUCGUAA	20	305
YP00203953	1	A	21	UniSp4	GAUGGCAUUCGAUCAGUUCUA	21	321
YP00203955	1	A	22	UniSp5	GAUGCUACGGUCAAUGUCUAAG	22	337
YP02119288	1	A	23	UniSP3	CATCGATTGTACTAGGCTACGTTTTTTTTT	23	353
YP00203954	1	A	24	UniSp6	CUAGUCCGAUCUAAGUCUUCGA	24	369
YP00205986	1	B	1	hsa-miR-223-3p	UGUCAGUUUGUCAAAUACCCCA	13	2
YP02119313	1	B	2	hsa-miR-224-5p	UCAAGUCACUAGUGGUUCCGUUUAG	14	18
YP00204169	1	B	3	hsa-miR-382-5p	GAAGUUGUUCGUGGUGGAUUCG	15	34
YP00204358	1	B	4	hsa-miR-409-3p	GAAUGUUGCUCGGUGAACCCCU	16	50
YP00205989	1	B	5	hsa-miR-134-5p	UGUGACUGGUUGACCAGAGGGG	17	66
YP00204048	1	B	6	hsa-miR-127-3p	UCGGAUCCGUCUGAGCUUGGCU	18	82
YP00204529	1	B	7	hsa-miR-223-5p	CGUGUAUUUGACAAGCUGAGUU	19	98
YP00204119	1	B	8	hsa-miR-28-3p	CACUAGAUUGUGAGCUCCUGGA	20	114
YP00204776	1	B	9	hsa-miR-432-5p	UCUUGGAGUAGGUCAUUGGGUGG	21	130
YP02118512	1	B	10	hsa-miR-1301-5p	CGCUCUAGGCACCGCAGCA	22	146
YP02119305	1	B	11	hsa-miR-451a	AAACCGUUACCAUUACUGAGUU	23	162
YP00204726	1	B	12	hsa-miR-363-3p	AAUUGCACGGUAUCCAUCUGUA	24	178
YP00205664	1	B	13	hsa-miR-122-5p	UGGAGUGUGACAAUGGUGUUUG	25	194
YP00204486	1	B	14	hsa-miR-34a-5p	UGGCAGUGUCUUAGCUGGUUGU	26	210
YP00204136	1	B	15	hsa-miR-885-3p	AGGCAGCGGGGUGUAGUGGAUA	27	226
YP00204473	1	B	16	hsa-miR-885-5p	UCCAUUACACUACCCUGCCUCU	28	242
YP00204001	1	B	17	hsa-miR-486-5p	UCCUGUACUGAGCUGCCCCGAG	29	258
YP00205702	1	B	18	hsa-miR-16-5p	UAGCAGCACGUAAAUAUUGGCG	30	274
YP00204772	1	B	19	hsa-miR-23a-3p	AUCACAUUGCCAGGGAUUUCC	31	290
YP00203950	1	B	20	UniSp2	GUACUCGGCUUACGAUCGUAA	32	306
YP00203953	1	B	21	UniSp4	GAUGGCAUUCGAUCAGUUCUA	33	322
YP00203955	1	B	22	UniSp5	GAUGCUACGGUCAAUGUCUAAG	34	338
YP02119288	1	B	23	UniSP3	CATCGATTGTACTAGGCTACGTTTTTTTTT	35	354
YP00203954	1	B	24	UniSp6	CUAGUCCGAUCUAAGUCUUCGA	36	370
YP00205986	1	C	1	hsa-miR-223-3p	UGUCAGUUUGUCAAAUACCCCA	25	3
YP02119313	1	C	2	hsa-miR-224-5p	UCAAGUCACUAGUGGUUCCGUUUAG	26	19
YP00204169	1	C	3	hsa-miR-382-5p	GAAGUUGUUCGUGGUGGAUUCG	27	35
YP00204358	1	C	4	hsa-miR-409-3p	GAAUGUUGCUCGGUGAACCCCU	28	51
YP00205989	1	C	5	hsa-miR-134-5p	UGUGACUGGUUGACCAGAGGGG	29	67
YP00204048	1	C	6	hsa-miR-127-3p	UCGGAUCCGUCUGAGCUUGGCU	30	83
YP00204529	1	C	7	hsa-miR-223-5p	CGUGUAUUUGACAAGCUGAGUU	31	99
YP00204119	1	C	8	hsa-miR-28-3p	CACUAGAUUGUGAGCUCCUGGA	32	115
YP00204776	1	C	9	hsa-miR-432-5p	UCUUGGAGUAGGUCAUUGGGUGG	33	131
YP02118512	1	C	10	hsa-miR-1301-5p	CGCUCUAGGCACCGCAGCA	34	147
YP02119305	1	C	11	hsa-miR-451a	AAACCGUUACCAUUACUGAGUU	35	163
YP00204726	1	C	12	hsa-miR-363-3p	AAUUGCACGGUAUCCAUCUGUA	36	179
YP00205664	1	C	13	hsa-miR-122-5p	UGGAGUGUGACAAUGGUGUUUG	37	195
YP00204486	1	C	14	hsa-miR-34a-5p	UGGCAGUGUCUUAGCUGGUUGU	38	211
YP00204136	1	C	15	hsa-miR-885-3p	AGGCAGCGGGGUGUAGUGGAUA	39	227
YP00204473	1	C	16	hsa-miR-885-5p	UCCAUUACACUACCCUGCCUCU	40	243
YP00204001	1	C	17	hsa-miR-486-5p	UCCUGUACUGAGCUGCCCCGAG	41	259
YP00205702	1	C	18	hsa-miR-16-5p	UAGCAGCACGUAAAUAUUGGCG	42	275
YP00204772	1	C	19	hsa-miR-23a-3p	AUCACAUUGCCAGGGAUUUCC	43	291
YP00203950	1	C	20	UniSp2	GUACUCGGCUUACGAUCGUAA	44	307
YP00203953	1	C	21	UniSp4	GAUGGCAUUCGAUCAGUUCUA	45	323
YP00203955	1	C	22	UniSp5	GAUGCUACGGUCAAUGUCUAAG	46	339
YP02119288	1	C	23	UniSP3	CATCGATTGTACTAGGCTACGTTTTTTTTT	47	355
YP00203954	1	C	24	UniSp6	CUAGUCCGAUCUAAGUCUUCGA	48	371
YP00205986	1	D	1	hsa-miR-223-3p	UGUCAGUUUGUCAAAUACCCCA	37	4
YP02119313	1	D	2	hsa-miR-224-5p	UCAAGUCACUAGUGGUUCCGUUUAG	38	20
YP00204169	1	D	3	hsa-miR-382-5p	GAAGUUGUUCGUGGUGGAUUCG	39	36
YP00204358	1	D	4	hsa-miR-409-3p	GAAUGUUGCUCGGUGAACCCCU	40	52
YP00205989	1	D	5	hsa-miR-134-5p	UGUGACUGGUUGACCAGAGGGG	41	68
YP00204048	1	D	6	hsa-miR-127-3p	UCGGAUCCGUCUGAGCUUGGCU	42	84
YP00204529	1	D	7	hsa-miR-223-5p	CGUGUAUUUGACAAGCUGAGUU	43	100
YP00204119	1	D	8	hsa-miR-28-3p	CACUAGAUUGUGAGCUCCUGGA	44	116
YP00204776	1	D	9	hsa-miR-432-5p	UCUUGGAGUAGGUCAUUGGGUGG	45	132
YP02118512	1	D	10	hsa-miR-1301-5p	CGCUCUAGGCACCGCAGCA	46	148
YP02119305	1	D	11	hsa-miR-451a	AAACCGUUACCAUUACUGAGUU	47	164
YP00204726	1	D	12	hsa-miR-363-3p	AAUUGCACGGUAUCCAUCUGUA	48	180
YP00205664	1	D	13	hsa-miR-122-5p	UGGAGUGUGACAAUGGUGUUUG	49	196
YP00204486	1	D	14	hsa-miR-34a-5p	UGGCAGUGUCUUAGCUGGUUGU	50	212
YP00204136	1	D	15	hsa-miR-885-3p	AGGCAGCGGGGUGUAGUGGAUA	51	228
YP00204473	1	D	16	hsa-miR-885-5p	UCCAUUACACUACCCUGCCUCU	52	244
YP00204001	1	D	17	hsa-miR-486-5p	UCCUGUACUGAGCUGCCCCGAG	53	260
YP00205702	1	D	18	hsa-miR-16-5p	UAGCAGCACGUAAAUAUUGGCG	54	276
YP00204772	1	D	19	hsa-miR-23a-3p	AUCACAUUGCCAGGGAUUUCC	55	292
YP00203950	1	D	20	UniSp2	GUACUCGGCUUACGAUCGUAA	56	308
YP00203953	1	D	21	UniSp4	GAUGGCAUUCGAUCAGUUCUA	57	324
YP00203955	1	D	22	UniSp5	GAUGCUACGGUCAAUGUCUAAG	58	340
YP02119288	1	D	23	UniSP3	CATCGATTGTACTAGGCTACGTTTTTTTTT	59	356
YP00203954	1	D	24	UniSp6	CUAGUCCGAUCUAAGUCUUCGA	60	372
YP00205986	1	E	1	hsa-miR-223-3p	UGUCAGUUUGUCAAAUACCCCA	49	5
YP02119313	1	E	2	hsa-miR-224-5p	UCAAGUCACUAGUGGUUCCGUUUAG	50	21
YP00204169	1	E	3	hsa-miR-382-5p	GAAGUUGUUCGUGGUGGAUUCG	51	37
YP00204358	1	E	4	hsa-miR-409-3p	GAAUGUUGCUCGGUGAACCCCU	52	53
YP00205989	1	E	5	hsa-miR-134-5p	UGUGACUGGUUGACCAGAGGGG	53	69
YP00204048	1	E	6	hsa-miR-127-3p	UCGGAUCCGUCUGAGCUUGGCU	54	85
YP00204529	1	E	7	hsa-miR-223-5p	CGUGUAUUUGACAAGCUGAGUU	55	101
YP00204119	1	E	8	hsa-miR-28-3p	CACUAGAUUGUGAGCUCCUGGA	56	117
YP00204776	1	E	9	hsa-miR-432-5p	UCUUGGAGUAGGUCAUUGGGUGG	57	133
YP02118512	1	E	10	hsa-miR-1301-5p	CGCUCUAGGCACCGCAGCA	58	149
YP02119305	1	E	11	hsa-miR-451a	AAACCGUUACCAUUACUGAGUU	59	165
YP00204726	1	E	12	hsa-miR-363-3p	AAUUGCACGGUAUCCAUCUGUA	60	181
YP00205664	1	E	13	hsa-miR-122-5p	UGGAGUGUGACAAUGGUGUUUG	61	197
YP00204486	1	E	14	hsa-miR-34a-5p	UGGCAGUGUCUUAGCUGGUUGU	62	213
YP00204136	1	E	15	hsa-miR-885-3p	AGGCAGCGGGGUGUAGUGGAUA	63	229
YP00204473	1	E	16	hsa-miR-885-5p	UCCAUUACACUACCCUGCCUCU	64	245
YP00204001	1	E	17	hsa-miR-486-5p	UCCUGUACUGAGCUGCCCCGAG	65	261
YP00205702	1	E	18	hsa-miR-16-5p	UAGCAGCACGUAAAUAUUGGCG	66	277
YP00204772	1	E	19	hsa-miR-23a-3p	AUCACAUUGCCAGGGAUUUCC	67	293
YP00203950	1	E	20	UniSp2	GUACUCGGCUUACGAUCGUAA	68	309
YP00203953	1	E	21	UniSp4	GAUGGCAUUCGAUCAGUUCUA	69	325
YP00203955	1	E	22	UniSp5	GAUGCUACGGUCAAUGUCUAAG	70	341
YP02119288	1	E	23	UniSP3	CATCGATTGTACTAGGCTACGTTTTTTTTT	71	357
YP00203954	1	E	24	UniSp6	CUAGUCCGAUCUAAGUCUUCGA	72	373
YP00205986	1	F	1	hsa-miR-223-3p	UGUCAGUUUGUCAAAUACCCCA	61	6
YP02119313	1	F	2	hsa-miR-224-5p	UCAAGUCACUAGUGGUUCCGUUUAG	62	22
YP00204169	1	F	3	hsa-miR-382-5p	GAAGUUGUUCGUGGUGGAUUCG	63	38
YP00204358	1	F	4	hsa-miR-409-3p	GAAUGUUGCUCGGUGAACCCCU	64	54
YP00205989	1	F	5	hsa-miR-134-5p	UGUGACUGGUUGACCAGAGGGG	65	70
YP00204048	1	F	6	hsa-miR-127-3p	UCGGAUCCGUCUGAGCUUGGCU	66	86
YP00204529	1	F	7	hsa-miR-223-5p	CGUGUAUUUGACAAGCUGAGUU	67	102
YP00204119	1	F	8	hsa-miR-28-3p	CACUAGAUUGUGAGCUCCUGGA	68	118
YP00204776	1	F	9	hsa-miR-432-5p	UCUUGGAGUAGGUCAUUGGGUGG	69	134
YP02118512	1	F	10	hsa-miR-1301-5p	CGCUCUAGGCACCGCAGCA	70	150
YP02119305	1	F	11	hsa-miR-451a	AAACCGUUACCAUUACUGAGUU	71	166
YP00204726	1	F	12	hsa-miR-363-3p	AAUUGCACGGUAUCCAUCUGUA	72	182
YP00205664	1	F	13	hsa-miR-122-5p	UGGAGUGUGACAAUGGUGUUUG	73	198
YP00204486	1	F	14	hsa-miR-34a-5p	UGGCAGUGUCUUAGCUGGUUGU	74	214
YP00204136	1	F	15	hsa-miR-885-3p	AGGCAGCGGGGUGUAGUGGAUA	75	230
YP00204473	1	F	16	hsa-miR-885-5p	UCCAUUACACUACCCUGCCUCU	76	246
YP00204001	1	F	17	hsa-miR-486-5p	UCCUGUACUGAGCUGCCCCGAG	77	262
YP00205702	1	F	18	hsa-miR-16-5p	UAGCAGCACGUAAAUAUUGGCG	78	278
YP00204772	1	F	19	hsa-miR-23a-3p	AUCACAUUGCCAGGGAUUUCC	79	294
YP00203950	1	F	20	UniSp2	GUACUCGGCUUACGAUCGUAA	80	310
YP00203953	1	F	21	UniSp4	GAUGGCAUUCGAUCAGUUCUA	81	326
YP00203955	1	F	22	UniSp5	GAUGCUACGGUCAAUGUCUAAG	82	342
YP02119288	1	F	23	UniSP3	CATCGATTGTACTAGGCTACGTTTTTTTTT	83	358
YP00203954	1	F	24	UniSp6	CUAGUCCGAUCUAAGUCUUCGA	84	374
YP00205986	1	G	1	hsa-miR-223-3p	UGUCAGUUUGUCAAAUACCCCA	73	7
YP02119313	1	G	2	hsa-miR-224-5p	UCAAGUCACUAGUGGUUCCGUUUAG	74	23
YP00204169	1	G	3	hsa-miR-382-5p	GAAGUUGUUCGUGGUGGAUUCG	75	39
YP00204358	1	G	4	hsa-miR-409-3p	GAAUGUUGCUCGGUGAACCCCU	76	55
YP00205989	1	G	5	hsa-miR-134-5p	UGUGACUGGUUGACCAGAGGGG	77	71
YP00204048	1	G	6	hsa-miR-127-3p	UCGGAUCCGUCUGAGCUUGGCU	78	87
YP00204529	1	G	7	hsa-miR-223-5p	CGUGUAUUUGACAAGCUGAGUU	79	103
YP00204119	1	G	8	hsa-miR-28-3p	CACUAGAUUGUGAGCUCCUGGA	80	119
YP00204776	1	G	9	hsa-miR-432-5p	UCUUGGAGUAGGUCAUUGGGUGG	81	135
YP02118512	1	G	10	hsa-miR-1301-5p	CGCUCUAGGCACCGCAGCA	82	151
YP02119305	1	G	11	hsa-miR-451a	AAACCGUUACCAUUACUGAGUU	83	167
YP00204726	1	G	12	hsa-miR-363-3p	AAUUGCACGGUAUCCAUCUGUA	84	183
YP00205664	1	G	13	hsa-miR-122-5p	UGGAGUGUGACAAUGGUGUUUG	85	199
YP00204486	1	G	14	hsa-miR-34a-5p	UGGCAGUGUCUUAGCUGGUUGU	86	215
YP00204136	1	G	15	hsa-miR-885-3p	AGGCAGCGGGGUGUAGUGGAUA	87	231
YP00204473	1	G	16	hsa-miR-885-5p	UCCAUUACACUACCCUGCCUCU	88	247
YP00204001	1	G	17	hsa-miR-486-5p	UCCUGUACUGAGCUGCCCCGAG	89	263
YP00205702	1	G	18	hsa-miR-16-5p	UAGCAGCACGUAAAUAUUGGCG	90	279
YP00204772	1	G	19	hsa-miR-23a-3p	AUCACAUUGCCAGGGAUUUCC	91	295
YP00203950	1	G	20	UniSp2	GUACUCGGCUUACGAUCGUAA	92	311
YP00203953	1	G	21	UniSp4	GAUGGCAUUCGAUCAGUUCUA	93	327
YP00203955	1	G	22	UniSp5	GAUGCUACGGUCAAUGUCUAAG	94	343
YP02119288	1	G	23	UniSP3	CATCGATTGTACTAGGCTACGTTTTTTTTT	95	359
YP00203954	1	G	24	UniSp6	CUAGUCCGAUCUAAGUCUUCGA	96	375
YP00205986	1	H	1	hsa-miR-223-3p	UGUCAGUUUGUCAAAUACCCCA	85	8
YP02119313	1	H	2	hsa-miR-224-5p	UCAAGUCACUAGUGGUUCCGUUUAG	86	24
YP00204169	1	H	3	hsa-miR-382-5p	GAAGUUGUUCGUGGUGGAUUCG	87	40
YP00204358	1	H	4	hsa-miR-409-3p	GAAUGUUGCUCGGUGAACCCCU	88	56
YP00205989	1	H	5	hsa-miR-134-5p	UGUGACUGGUUGACCAGAGGGG	89	72
YP00204048	1	H	6	hsa-miR-127-3p	UCGGAUCCGUCUGAGCUUGGCU	90	88
YP00204529	1	H	7	hsa-miR-223-5p	CGUGUAUUUGACAAGCUGAGUU	91	104
YP00204119	1	H	8	hsa-miR-28-3p	CACUAGAUUGUGAGCUCCUGGA	92	120
YP00204776	1	H	9	hsa-miR-432-5p	UCUUGGAGUAGGUCAUUGGGUGG	93	136
YP02118512	1	H	10	hsa-miR-1301-5p	CGCUCUAGGCACCGCAGCA	94	152
YP02119305	1	H	11	hsa-miR-451a	AAACCGUUACCAUUACUGAGUU	95	168
YP00204726	1	H	12	hsa-miR-363-3p	AAUUGCACGGUAUCCAUCUGUA	96	184
YP00205664	1	H	13	hsa-miR-122-5p	UGGAGUGUGACAAUGGUGUUUG	97	200
YP00204486	1	H	14	hsa-miR-34a-5p	UGGCAGUGUCUUAGCUGGUUGU	98	216
YP00204136	1	H	15	hsa-miR-885-3p	AGGCAGCGGGGUGUAGUGGAUA	99	232
YP00204473	1	H	16	hsa-miR-885-5p	UCCAUUACACUACCCUGCCUCU	100	248
YP00204001	1	H	17	hsa-miR-486-5p	UCCUGUACUGAGCUGCCCCGAG	101	264
YP00205702	1	H	18	hsa-miR-16-5p	UAGCAGCACGUAAAUAUUGGCG	102	280
YP00204772	1	H	19	hsa-miR-23a-3p	AUCACAUUGCCAGGGAUUUCC	103	296
YP00203950	1	H	20	UniSp2	GUACUCGGCUUACGAUCGUAA	104	312
YP00203953	1	H	21	UniSp4	GAUGGCAUUCGAUCAGUUCUA	105	328
YP00203955	1	H	22	UniSp5	GAUGCUACGGUCAAUGUCUAAG	106	344
YP02119288	1	H	23	UniSP3	CATCGATTGTACTAGGCTACGTTTTTTTTT	107	360
YP00203954	1	H	24	UniSp6	CUAGUCCGAUCUAAGUCUUCGA	108	376
YP00205986	1	I	1	hsa-miR-223-3p	UGUCAGUUUGUCAAAUACCCCA	97	9
YP02119313	1	I	2	hsa-miR-224-5p	UCAAGUCACUAGUGGUUCCGUUUAG	98	25
YP00204169	1	I	3	hsa-miR-382-5p	GAAGUUGUUCGUGGUGGAUUCG	99	41
YP00204358	1	I	4	hsa-miR-409-3p	GAAUGUUGCUCGGUGAACCCCU	100	57
YP00205989	1	I	5	hsa-miR-134-5p	UGUGACUGGUUGACCAGAGGGG	101	73
YP00204048	1	I	6	hsa-miR-127-3p	UCGGAUCCGUCUGAGCUUGGCU	102	89
YP00204529	1	I	7	hsa-miR-223-5p	CGUGUAUUUGACAAGCUGAGUU	103	105
YP00204119	1	I	8	hsa-miR-28-3p	CACUAGAUUGUGAGCUCCUGGA	104	121
YP00204776	1	I	9	hsa-miR-432-5p	UCUUGGAGUAGGUCAUUGGGUGG	105	137
YP02118512	1	I	10	hsa-miR-1301-5p	CGCUCUAGGCACCGCAGCA	106	153
YP02119305	1	I	11	hsa-miR-451a	AAACCGUUACCAUUACUGAGUU	107	169
YP00204726	1	I	12	hsa-miR-363-3p	AAUUGCACGGUAUCCAUCUGUA	108	185
YP00205664	1	I	13	hsa-miR-122-5p	UGGAGUGUGACAAUGGUGUUUG	109	201
YP00204486	1	I	14	hsa-miR-34a-5p	UGGCAGUGUCUUAGCUGGUUGU	110	217
YP00204136	1	I	15	hsa-miR-885-3p	AGGCAGCGGGGUGUAGUGGAUA	111	233
YP00204473	1	I	16	hsa-miR-885-5p	UCCAUUACACUACCCUGCCUCU	112	249
YP00204001	1	I	17	hsa-miR-486-5p	UCCUGUACUGAGCUGCCCCGAG	113	265
YP00205702	1	I	18	hsa-miR-16-5p	UAGCAGCACGUAAAUAUUGGCG	114	281
YP00204772	1	I	19	hsa-miR-23a-3p	AUCACAUUGCCAGGGAUUUCC	115	297
YP00203950	1	I	20	UniSp2	GUACUCGGCUUACGAUCGUAA	116	313
YP00203953	1	I	21	UniSp4	GAUGGCAUUCGAUCAGUUCUA	117	329
YP00203955	1	I	22	UniSp5	GAUGCUACGGUCAAUGUCUAAG	118	345
YP02119288	1	I	23	UniSP3	CATCGATTGTACTAGGCTACGTTTTTTTTT	119	361
YP00203954	1	I	24	UniSp6	CUAGUCCGAUCUAAGUCUUCGA	120	377
YP00205986	1	J	1	hsa-miR-223-3p	UGUCAGUUUGUCAAAUACCCCA	109	10
YP02119313	1	J	2	hsa-miR-224-5p	UCAAGUCACUAGUGGUUCCGUUUAG	110	26
YP00204169	1	J	3	hsa-miR-382-5p	GAAGUUGUUCGUGGUGGAUUCG	111	42
YP00204358	1	J	4	hsa-miR-409-3p	GAAUGUUGCUCGGUGAACCCCU	112	58
YP00205989	1	J	5	hsa-miR-134-5p	UGUGACUGGUUGACCAGAGGGG	113	74
YP00204048	1	J	6	hsa-miR-127-3p	UCGGAUCCGUCUGAGCUUGGCU	114	90
YP00204529	1	J	7	hsa-miR-223-5p	CGUGUAUUUGACAAGCUGAGUU	115	106
YP00204119	1	J	8	hsa-miR-28-3p	CACUAGAUUGUGAGCUCCUGGA	116	122
YP00204776	1	J	9	hsa-miR-432-5p	UCUUGGAGUAGGUCAUUGGGUGG	117	138
YP02118512	1	J	10	hsa-miR-1301-5p	CGCUCUAGGCACCGCAGCA	118	154
YP02119305	1	J	11	hsa-miR-451a	AAACCGUUACCAUUACUGAGUU	119	170
YP00204726	1	J	12	hsa-miR-363-3p	AAUUGCACGGUAUCCAUCUGUA	120	186
YP00205664	1	J	13	hsa-miR-122-5p	UGGAGUGUGACAAUGGUGUUUG	121	202
YP00204486	1	J	14	hsa-miR-34a-5p	UGGCAGUGUCUUAGCUGGUUGU	122	218
YP00204136	1	J	15	hsa-miR-885-3p	AGGCAGCGGGGUGUAGUGGAUA	123	234
YP00204473	1	J	16	hsa-miR-885-5p	UCCAUUACACUACCCUGCCUCU	124	250
YP00204001	1	J	17	hsa-miR-486-5p	UCCUGUACUGAGCUGCCCCGAG	125	266
YP00205702	1	J	18	hsa-miR-16-5p	UAGCAGCACGUAAAUAUUGGCG	126	282
YP00204772	1	J	19	hsa-miR-23a-3p	AUCACAUUGCCAGGGAUUUCC	127	298
YP00203950	1	J	20	UniSp2	GUACUCGGCUUACGAUCGUAA	128	314
YP00203953	1	J	21	UniSp4	GAUGGCAUUCGAUCAGUUCUA	129	330
YP00203955	1	J	22	UniSp5	GAUGCUACGGUCAAUGUCUAAG	130	346
YP02119288	1	J	23	UniSP3	CATCGATTGTACTAGGCTACGTTTTTTTTT	131	362
YP00203954	1	J	24	UniSp6	CUAGUCCGAUCUAAGUCUUCGA	132	378
YP00205986	1	K	1	hsa-miR-223-3p	UGUCAGUUUGUCAAAUACCCCA	121	11
YP02119313	1	K	2	hsa-miR-224-5p	UCAAGUCACUAGUGGUUCCGUUUAG	122	27
YP00204169	1	K	3	hsa-miR-382-5p	GAAGUUGUUCGUGGUGGAUUCG	123	43
YP00204358	1	K	4	hsa-miR-409-3p	GAAUGUUGCUCGGUGAACCCCU	124	59
YP00205989	1	K	5	hsa-miR-134-5p	UGUGACUGGUUGACCAGAGGGG	125	75
YP00204048	1	K	6	hsa-miR-127-3p	UCGGAUCCGUCUGAGCUUGGCU	126	91
YP00204529	1	K	7	hsa-miR-223-5p	CGUGUAUUUGACAAGCUGAGUU	127	107
YP00204119	1	K	8	hsa-miR-28-3p	CACUAGAUUGUGAGCUCCUGGA	128	123
YP00204776	1	K	9	hsa-miR-432-5p	UCUUGGAGUAGGUCAUUGGGUGG	129	139
YP02118512	1	K	10	hsa-miR-1301-5p	CGCUCUAGGCACCGCAGCA	130	155
YP02119305	1	K	11	hsa-miR-451a	AAACCGUUACCAUUACUGAGUU	131	171
YP00204726	1	K	12	hsa-miR-363-3p	AAUUGCACGGUAUCCAUCUGUA	132	187
YP00205664	1	K	13	hsa-miR-122-5p	UGGAGUGUGACAAUGGUGUUUG	133	203
YP00204486	1	K	14	hsa-miR-34a-5p	UGGCAGUGUCUUAGCUGGUUGU	134	219
YP00204136	1	K	15	hsa-miR-885-3p	AGGCAGCGGGGUGUAGUGGAUA	135	235
YP00204473	1	K	16	hsa-miR-885-5p	UCCAUUACACUACCCUGCCUCU	136	251
YP00204001	1	K	17	hsa-miR-486-5p	UCCUGUACUGAGCUGCCCCGAG	137	267
YP00205702	1	K	18	hsa-miR-16-5p	UAGCAGCACGUAAAUAUUGGCG	138	283
YP00204772	1	K	19	hsa-miR-23a-3p	AUCACAUUGCCAGGGAUUUCC	139	299
YP00203950	1	K	20	UniSp2	GUACUCGGCUUACGAUCGUAA	140	315
YP00203953	1	K	21	UniSp4	GAUGGCAUUCGAUCAGUUCUA	141	331
YP00203955	1	K	22	UniSp5	GAUGCUACGGUCAAUGUCUAAG	142	347
YP02119288	1	K	23	UniSP3	CATCGATTGTACTAGGCTACGTTTTTTTTT	143	363
YP00203954	1	K	24	UniSp6	CUAGUCCGAUCUAAGUCUUCGA	144	379
YP00205986	1	L	1	hsa-miR-223-3p	UGUCAGUUUGUCAAAUACCCCA	133	12
YP02119313	1	L	2	hsa-miR-224-5p	UCAAGUCACUAGUGGUUCCGUUUAG	134	28
YP00204169	1	L	3	hsa-miR-382-5p	GAAGUUGUUCGUGGUGGAUUCG	135	44
YP00204358	1	L	4	hsa-miR-409-3p	GAAUGUUGCUCGGUGAACCCCU	136	60
YP00205989	1	L	5	hsa-miR-134-5p	UGUGACUGGUUGACCAGAGGGG	137	76
YP00204048	1	L	6	hsa-miR-127-3p	UCGGAUCCGUCUGAGCUUGGCU	138	92
YP00204529	1	L	7	hsa-miR-223-5p	CGUGUAUUUGACAAGCUGAGUU	139	108
YP00204119	1	L	8	hsa-miR-28-3p	CACUAGAUUGUGAGCUCCUGGA	140	124
YP00204776	1	L	9	hsa-miR-432-5p	UCUUGGAGUAGGUCAUUGGGUGG	141	140
YP02118512	1	L	10	hsa-miR-1301-5p	CGCUCUAGGCACCGCAGCA	142	156
YP02119305	1	L	11	hsa-miR-451a	AAACCGUUACCAUUACUGAGUU	143	172
YP00204726	1	L	12	hsa-miR-363-3p	AAUUGCACGGUAUCCAUCUGUA	144	188
YP00205664	1	L	13	hsa-miR-122-5p	UGGAGUGUGACAAUGGUGUUUG	145	204
YP00204486	1	L	14	hsa-miR-34a-5p	UGGCAGUGUCUUAGCUGGUUGU	146	220
YP00204136	1	L	15	hsa-miR-885-3p	AGGCAGCGGGGUGUAGUGGAUA	147	236
YP00204473	1	L	16	hsa-miR-885-5p	UCCAUUACACUACCCUGCCUCU	148	252
YP00204001	1	L	17	hsa-miR-486-5p	UCCUGUACUGAGCUGCCCCGAG	149	268
YP00205702	1	L	18	hsa-miR-16-5p	UAGCAGCACGUAAAUAUUGGCG	150	284
YP00204772	1	L	19	hsa-miR-23a-3p	AUCACAUUGCCAGGGAUUUCC	151	300
YP00203950	1	L	20	UniSp2	GUACUCGGCUUACGAUCGUAA	152	316
YP00203953	1	L	21	UniSp4	GAUGGCAUUCGAUCAGUUCUA	153	332
YP00203955	1	L	22	UniSp5	GAUGCUACGGUCAAUGUCUAAG	154	348
YP02119288	1	L	23	UniSP3	CATCGATTGTACTAGGCTACGTTTTTTTTT	155	364
YP00203954	1	L	24	UniSp6	CUAGUCCGAUCUAAGUCUUCGA	156	380
YP00205986	1	M	1	hsa-miR-223-3p	UGUCAGUUUGUCAAAUACCCCA	145	13
YP02119313	1	M	2	hsa-miR-224-5p	UCAAGUCACUAGUGGUUCCGUUUAG	146	29
YP00204169	1	M	3	hsa-miR-382-5p	GAAGUUGUUCGUGGUGGAUUCG	147	45
YP00204358	1	M	4	hsa-miR-409-3p	GAAUGUUGCUCGGUGAACCCCU	148	61
YP00205989	1	M	5	hsa-miR-134-5p	UGUGACUGGUUGACCAGAGGGG	149	77
YP00204048	1	M	6	hsa-miR-127-3p	UCGGAUCCGUCUGAGCUUGGCU	150	93
YP00204529	1	M	7	hsa-miR-223-5p	CGUGUAUUUGACAAGCUGAGUU	151	109
YP00204119	1	M	8	hsa-miR-28-3p	CACUAGAUUGUGAGCUCCUGGA	152	125
YP00204776	1	M	9	hsa-miR-432-5p	UCUUGGAGUAGGUCAUUGGGUGG	153	141
YP02118512	1	M	10	hsa-miR-1301-5p	CGCUCUAGGCACCGCAGCA	154	157
YP02119305	1	M	11	hsa-miR-451a	AAACCGUUACCAUUACUGAGUU	155	173
YP00204726	1	M	12	hsa-miR-363-3p	AAUUGCACGGUAUCCAUCUGUA	156	189
YP00205664	1	M	13	hsa-miR-122-5p	UGGAGUGUGACAAUGGUGUUUG	157	205
YP00204486	1	M	14	hsa-miR-34a-5p	UGGCAGUGUCUUAGCUGGUUGU	158	221
YP00204136	1	M	15	hsa-miR-885-3p	AGGCAGCGGGGUGUAGUGGAUA	159	237
YP00204473	1	M	16	hsa-miR-885-5p	UCCAUUACACUACCCUGCCUCU	160	253
YP00204001	1	M	17	hsa-miR-486-5p	UCCUGUACUGAGCUGCCCCGAG	161	269
YP00205702	1	M	18	hsa-miR-16-5p	UAGCAGCACGUAAAUAUUGGCG	162	285
YP00204772	1	M	19	hsa-miR-23a-3p	AUCACAUUGCCAGGGAUUUCC	163	301
YP00203950	1	M	20	UniSp2	GUACUCGGCUUACGAUCGUAA	164	317
YP00203953	1	M	21	UniSp4	GAUGGCAUUCGAUCAGUUCUA	165	333
YP00203955	1	M	22	UniSp5	GAUGCUACGGUCAAUGUCUAAG	166	349
YP02119288	1	M	23	UniSP3	CATCGATTGTACTAGGCTACGTTTTTTTTT	167	365
YP00203954	1	M	24	UniSp6	CUAGUCCGAUCUAAGUCUUCGA	168	381
YP00205986	1	N	1	hsa-miR-223-3p	UGUCAGUUUGUCAAAUACCCCA	157	14
YP02119313	1	N	2	hsa-miR-224-5p	UCAAGUCACUAGUGGUUCCGUUUAG	158	30
YP00204169	1	N	3	hsa-miR-382-5p	GAAGUUGUUCGUGGUGGAUUCG	159	46
YP00204358	1	N	4	hsa-miR-409-3p	GAAUGUUGCUCGGUGAACCCCU	160	62
YP00205989	1	N	5	hsa-miR-134-5p	UGUGACUGGUUGACCAGAGGGG	161	78
YP00204048	1	N	6	hsa-miR-127-3p	UCGGAUCCGUCUGAGCUUGGCU	162	94
YP00204529	1	N	7	hsa-miR-223-5p	CGUGUAUUUGACAAGCUGAGUU	163	110
YP00204119	1	N	8	hsa-miR-28-3p	CACUAGAUUGUGAGCUCCUGGA	164	126
YP00204776	1	N	9	hsa-miR-432-5p	UCUUGGAGUAGGUCAUUGGGUGG	165	142
YP02118512	1	N	10	hsa-miR-1301-5p	CGCUCUAGGCACCGCAGCA	166	158
YP02119305	1	N	11	hsa-miR-451a	AAACCGUUACCAUUACUGAGUU	167	174
YP00204726	1	N	12	hsa-miR-363-3p	AAUUGCACGGUAUCCAUCUGUA	168	190
YP00205664	1	N	13	hsa-miR-122-5p	UGGAGUGUGACAAUGGUGUUUG	169	206
YP00204486	1	N	14	hsa-miR-34a-5p	UGGCAGUGUCUUAGCUGGUUGU	170	222
YP00204136	1	N	15	hsa-miR-885-3p	AGGCAGCGGGGUGUAGUGGAUA	171	238
YP00204473	1	N	16	hsa-miR-885-5p	UCCAUUACACUACCCUGCCUCU	172	254
YP00204001	1	N	17	hsa-miR-486-5p	UCCUGUACUGAGCUGCCCCGAG	173	270
YP00205702	1	N	18	hsa-miR-16-5p	UAGCAGCACGUAAAUAUUGGCG	174	286
YP00204772	1	N	19	hsa-miR-23a-3p	AUCACAUUGCCAGGGAUUUCC	175	302
YP00203950	1	N	20	UniSp2	GUACUCGGCUUACGAUCGUAA	176	318
YP00203953	1	N	21	UniSp4	GAUGGCAUUCGAUCAGUUCUA	177	334
YP00203955	1	N	22	UniSp5	GAUGCUACGGUCAAUGUCUAAG	178	350
YP02119288	1	N	23	UniSP3	CATCGATTGTACTAGGCTACGTTTTTTTTT	179	366
YP00203954	1	N	24	UniSp6	CUAGUCCGAUCUAAGUCUUCGA	180	382
YP00205986	1	O	1	hsa-miR-223-3p	UGUCAGUUUGUCAAAUACCCCA	169	15
YP02119313	1	O	2	hsa-miR-224-5p	UCAAGUCACUAGUGGUUCCGUUUAG	170	31
YP00204169	1	O	3	hsa-miR-382-5p	GAAGUUGUUCGUGGUGGAUUCG	171	47
YP00204358	1	O	4	hsa-miR-409-3p	GAAUGUUGCUCGGUGAACCCCU	172	63
YP00205989	1	O	5	hsa-miR-134-5p	UGUGACUGGUUGACCAGAGGGG	173	79
YP00204048	1	O	6	hsa-miR-127-3p	UCGGAUCCGUCUGAGCUUGGCU	174	95
YP00204529	1	O	7	hsa-miR-223-5p	CGUGUAUUUGACAAGCUGAGUU	175	111
YP00204119	1	O	8	hsa-miR-28-3p	CACUAGAUUGUGAGCUCCUGGA	176	127
YP00204776	1	O	9	hsa-miR-432-5p	UCUUGGAGUAGGUCAUUGGGUGG	177	143
YP02118512	1	O	10	hsa-miR-1301-5p	CGCUCUAGGCACCGCAGCA	178	159
YP02119305	1	O	11	hsa-miR-451a	AAACCGUUACCAUUACUGAGUU	179	175
YP00204726	1	O	12	hsa-miR-363-3p	AAUUGCACGGUAUCCAUCUGUA	180	191
YP00205664	1	O	13	hsa-miR-122-5p	UGGAGUGUGACAAUGGUGUUUG	181	207
YP00204486	1	O	14	hsa-miR-34a-5p	UGGCAGUGUCUUAGCUGGUUGU	182	223
YP00204136	1	O	15	hsa-miR-885-3p	AGGCAGCGGGGUGUAGUGGAUA	183	239
YP00204473	1	O	16	hsa-miR-885-5p	UCCAUUACACUACCCUGCCUCU	184	255
YP00204001	1	O	17	hsa-miR-486-5p	UCCUGUACUGAGCUGCCCCGAG	185	271
YP00205702	1	O	18	hsa-miR-16-5p	UAGCAGCACGUAAAUAUUGGCG	186	287
YP00204772	1	O	19	hsa-miR-23a-3p	AUCACAUUGCCAGGGAUUUCC	187	303
YP00203950	1	O	20	UniSp2	GUACUCGGCUUACGAUCGUAA	188	319
YP00203953	1	O	21	UniSp4	GAUGGCAUUCGAUCAGUUCUA	189	335
YP00203955	1	O	22	UniSp5	GAUGCUACGGUCAAUGUCUAAG	190	351
YP02119288	1	O	23	UniSP3	CATCGATTGTACTAGGCTACGTTTTTTTTT	191	367
YP00203954	1	O	24	UniSp6	CUAGUCCGAUCUAAGUCUUCGA	192	383
YP00205986	1	P	1	hsa-miR-223-3p	UGUCAGUUUGUCAAAUACCCCA	181	16
YP02119313	1	P	2	hsa-miR-224-5p	UCAAGUCACUAGUGGUUCCGUUUAG	182	32
YP00204169	1	P	3	hsa-miR-382-5p	GAAGUUGUUCGUGGUGGAUUCG	183	48
YP00204358	1	P	4	hsa-miR-409-3p	GAAUGUUGCUCGGUGAACCCCU	184	64
YP00205989	1	P	5	hsa-miR-134-5p	UGUGACUGGUUGACCAGAGGGG	185	80
YP00204048	1	P	6	hsa-miR-127-3p	UCGGAUCCGUCUGAGCUUGGCU	186	96
YP00204529	1	P	7	hsa-miR-223-5p	CGUGUAUUUGACAAGCUGAGUU	187	112
YP00204119	1	P	8	hsa-miR-28-3p	CACUAGAUUGUGAGCUCCUGGA	188	128
YP00204776	1	P	9	hsa-miR-432-5p	UCUUGGAGUAGGUCAUUGGGUGG	189	144
YP02118512	1	P	10	hsa-miR-1301-5p	CGCUCUAGGCACCGCAGCA	190	160
YP02119305	1	P	11	hsa-miR-451a	AAACCGUUACCAUUACUGAGUU	191	176
YP00204726	1	P	12	hsa-miR-363-3p	AAUUGCACGGUAUCCAUCUGUA	192	192
YP00205664	1	P	13	hsa-miR-122-5p	UGGAGUGUGACAAUGGUGUUUG	193	208
YP00204486	1	P	14	hsa-miR-34a-5p	UGGCAGUGUCUUAGCUGGUUGU	194	224
YP00204136	1	P	15	hsa-miR-885-3p	AGGCAGCGGGGUGUAGUGGAUA	195	240
YP00204473	1	P	16	hsa-miR-885-5p	UCCAUUACACUACCCUGCCUCU	196	256
YP00204001	1	P	17	hsa-miR-486-5p	UCCUGUACUGAGCUGCCCCGAG	197	272
YP00205702	1	P	18	hsa-miR-16-5p	UAGCAGCACGUAAAUAUUGGCG	198	288
YP00204772	1	P	19	hsa-miR-23a-3p	AUCACAUUGCCAGGGAUUUCC	199	304
YP00203950	1	P	20	UniSp2	GUACUCGGCUUACGAUCGUAA	200	320
YP00203953	1	P	21	UniSp4	GAUGGCAUUCGAUCAGUUCUA	201	336
YP00203955	1	P	22	UniSp5	GAUGCUACGGUCAAUGUCUAAG	202	352
YP02119288	1	P	23	UniSP3	CATCGATTGTACTAGGCTACGTTTTTTTTT	203	368
YP00203954	1	P	24	UniSp6	CUAGUCCGAUCUAAGUCUUCGA	204	384

## Sheet: CF miRNA screening
	1	2	3	4	5	6	7	8	9	10	11	12	13	14	15	16	17	18	19	20	21	22	23	24
A	hsa-miR-223-3p	hsa-miR-224-5p	hsa-miR-382-5p	hsa-miR-409-3p	hsa-miR-134-5p	hsa-miR-127-3p	hsa-miR-223-5p	hsa-miR-28-3p	hsa-miR-432-5p	hsa-miR-1301-5p	hsa-miR-451a	hsa-miR-363-3p	hsa-miR-122-5p	hsa-miR-34a-5p	hsa-miR-885-3p	hsa-miR-885-5p	hsa-miR-486-5p	hsa-miR-16-5p	hsa-miR-23a-3p	UniSp2	UniSp4	UniSp5	UniSP3	UniSp6
B	hsa-miR-223-3p	hsa-miR-224-5p	hsa-miR-382-5p	hsa-miR-409-3p	hsa-miR-134-5p	hsa-miR-127-3p	hsa-miR-223-5p	hsa-miR-28-3p	hsa-miR-432-5p	hsa-miR-1301-5p	hsa-miR-451a	hsa-miR-363-3p	hsa-miR-122-5p	hsa-miR-34a-5p	hsa-miR-885-3p	hsa-miR-885-5p	hsa-miR-486-5p	hsa-miR-16-5p	hsa-miR-23a-3p	UniSp2	UniSp4	UniSp5	UniSP3	UniSp6
C	hsa-miR-223-3p	hsa-miR-224-5p	hsa-miR-382-5p	hsa-miR-409-3p	hsa-miR-134-5p	hsa-miR-127-3p	hsa-miR-223-5p	hsa-miR-28-3p	hsa-miR-432-5p	hsa-miR-1301-5p	hsa-miR-451a	hsa-miR-363-3p	hsa-miR-122-5p	hsa-miR-34a-5p	hsa-miR-885-3p	hsa-miR-885-5p	hsa-miR-486-5p	hsa-miR-16-5p	hsa-miR-23a-3p	UniSp2	UniSp4	UniSp5	UniSP3	UniSp6
D	hsa-miR-223-3p	hsa-miR-224-5p	hsa-miR-382-5p	hsa-miR-409-3p	hsa-miR-134-5p	hsa-miR-127-3p	hsa-miR-223-5p	hsa-miR-28-3p	hsa-miR-432-5p	hsa-miR-1301-5p	hsa-miR-451a	hsa-miR-363-3p	hsa-miR-122-5p	hsa-miR-34a-5p	hsa-miR-885-3p	hsa-miR-885-5p	hsa-miR-486-5p	hsa-miR-16-5p	hsa-miR-23a-3p	UniSp2	UniSp4	UniSp5	UniSP3	UniSp6
E	hsa-miR-223-3p	hsa-miR-224-5p	hsa-miR-382-5p	hsa-miR-409-3p	hsa-miR-134-5p	hsa-miR-127-3p	hsa-miR-223-5p	hsa-miR-28-3p	hsa-miR-432-5p	hsa-miR-1301-5p	hsa-miR-451a	hsa-miR-363-3p	hsa-miR-122-5p	hsa-miR-34a-5p	hsa-miR-885-3p	hsa-miR-885-5p	hsa-miR-486-5p	hsa-miR-16-5p	hsa-miR-23a-3p	UniSp2	UniSp4	UniSp5	UniSP3	UniSp6
F	hsa-miR-223-3p	hsa-miR-224-5p	hsa-miR-382-5p	hsa-miR-409-3p	hsa-miR-134-5p	hsa-miR-127-3p	hsa-miR-223-5p	hsa-miR-28-3p	hsa-miR-432-5p	hsa-miR-1301-5p	hsa-miR-451a	hsa-miR-363-3p	hsa-miR-122-5p	hsa-miR-34a-5p	hsa-miR-885-3p	hsa-miR-885-5p	hsa-miR-486-5p	hsa-miR-16-5p	hsa-miR-23a-3p	UniSp2	UniSp4	UniSp5	UniSP3	UniSp6
G	hsa-miR-223-3p	hsa-miR-224-5p	hsa-miR-382-5p	hsa-miR-409-3p	hsa-miR-134-5p	hsa-miR-127-3p	hsa-miR-223-5p	hsa-miR-28-3p	hsa-miR-432-5p	hsa-miR-1301-5p	hsa-miR-451a	hsa-miR-363-3p	hsa-miR-122-5p	hsa-miR-34a-5p	hsa-miR-885-3p	hsa-miR-885-5p	hsa-miR-486-5p	hsa-miR-16-5p	hsa-miR-23a-3p	UniSp2	UniSp4	UniSp5	UniSP3	UniSp6
H	hsa-miR-223-3p	hsa-miR-224-5p	hsa-miR-382-5p	hsa-miR-409-3p	hsa-miR-134-5p	hsa-miR-127-3p	hsa-miR-223-5p	hsa-miR-28-3p	hsa-miR-432-5p	hsa-miR-1301-5p	hsa-miR-451a	hsa-miR-363-3p	hsa-miR-122-5p	hsa-miR-34a-5p	hsa-miR-885-3p	hsa-miR-885-5p	hsa-miR-486-5p	hsa-miR-16-5p	hsa-miR-23a-3p	UniSp2	UniSp4	UniSp5	UniSP3	UniSp6
I	hsa-miR-223-3p	hsa-miR-224-5p	hsa-miR-382-5p	hsa-miR-409-3p	hsa-miR-134-5p	hsa-miR-127-3p	hsa-miR-223-5p	hsa-miR-28-3p	hsa-miR-432-5p	hsa-miR-1301-5p	hsa-miR-451a	hsa-miR-363-3p	hsa-miR-122-5p	hsa-miR-34a-5p	hsa-miR-885-3p	hsa-miR-885-5p	hsa-miR-486-5p	hsa-miR-16-5p	hsa-miR-23a-3p	UniSp2	UniSp4	UniSp5	UniSP3	UniSp6
J	hsa-miR-223-3p	hsa-miR-224-5p	hsa-miR-382-5p	hsa-miR-409-3p	hsa-miR-134-5p	hsa-miR-127-3p	hsa-miR-223-5p	hsa-miR-28-3p	hsa-miR-432-5p	hsa-miR-1301-5p	hsa-miR-451a	hsa-miR-363-3p	hsa-miR-122-5p	hsa-miR-34a-5p	hsa-miR-885-3p	hsa-miR-885-5p	hsa-miR-486-5p	hsa-miR-16-5p	hsa-miR-23a-3p	UniSp2	UniSp4	UniSp5	UniSP3	UniSp6
K	hsa-miR-223-3p	hsa-miR-224-5p	hsa-miR-382-5p	hsa-miR-409-3p	hsa-miR-134-5p	hsa-miR-127-3p	hsa-miR-223-5p	hsa-miR-28-3p	hsa-miR-432-5p	hsa-miR-1301-5p	hsa-miR-451a	hsa-miR-363-3p	hsa-miR-122-5p	hsa-miR-34a-5p	hsa-miR-885-3p	hsa-miR-885-5p	hsa-miR-486-5p	hsa-miR-16-5p	hsa-miR-23a-3p	UniSp2	UniSp4	UniSp5	UniSP3	UniSp6
L	hsa-miR-223-3p	hsa-miR-224-5p	hsa-miR-382-5p	hsa-miR-409-3p	hsa-miR-134-5p	hsa-miR-127-3p	hsa-miR-223-5p	hsa-miR-28-3p	hsa-miR-432-5p	hsa-miR-1301-5p	hsa-miR-451a	hsa-miR-363-3p	hsa-miR-122-5p	hsa-miR-34a-5p	hsa-miR-885-3p	hsa-miR-885-5p	hsa-miR-486-5p	hsa-miR-16-5p	hsa-miR-23a-3p	UniSp2	UniSp4	UniSp5	UniSP3	UniSp6
M	hsa-miR-223-3p	hsa-miR-224-5p	hsa-miR-382-5p	hsa-miR-409-3p	hsa-miR-134-5p	hsa-miR-127-3p	hsa-miR-223-5p	hsa-miR-28-3p	hsa-miR-432-5p	hsa-miR-1301-5p	hsa-miR-451a	hsa-miR-363-3p	hsa-miR-122-5p	hsa-miR-34a-5p	hsa-miR-885-3p	hsa-miR-885-5p	hsa-miR-486-5p	hsa-miR-16-5p	hsa-miR-23a-3p	UniSp2	UniSp4	UniSp5	UniSP3	UniSp6
N	hsa-miR-223-3p	hsa-miR-224-5p	hsa-miR-382-5p	hsa-miR-409-3p	hsa-miR-134-5p	hsa-miR-127-3p	hsa-miR-223-5p	hsa-miR-28-3p	hsa-miR-432-5p	hsa-miR-1301-5p	hsa-miR-451a	hsa-miR-363-3p	hsa-miR-122-5p	hsa-miR-34a-5p	hsa-miR-885-3p	hsa-miR-885-5p	hsa-miR-486-5p	hsa-miR-16-5p	hsa-miR-23a-3p	UniSp2	UniSp4	UniSp5	UniSP3	UniSp6
O	hsa-miR-223-3p	hsa-miR-224-5p	hsa-miR-382-5p	hsa-miR-409-3p	hsa-miR-134-5p	hsa-miR-127-3p	hsa-miR-223-5p	hsa-miR-28-3p	hsa-miR-432-5p	hsa-miR-1301-5p	hsa-miR-451a	hsa-miR-363-3p	hsa-miR-122-5p	hsa-miR-34a-5p	hsa-miR-885-3p	hsa-miR-885-5p	hsa-miR-486-5p	hsa-miR-16-5p	hsa-miR-23a-3p	UniSp2	UniSp4	UniSp5	UniSP3	UniSp6
P	hsa-miR-223-3p	hsa-miR-224-5p	hsa-miR-382-5p	hsa-miR-409-3p	hsa-miR-134-5p	hsa-miR-127-3p	hsa-miR-223-5p	hsa-miR-28-3p	hsa-miR-432-5p	hsa-miR-1301-5p	hsa-miR-451a	hsa-miR-363-3p	hsa-miR-122-5p	hsa-miR-34a-5p	hsa-miR-885-3p	hsa-miR-885-5p	hsa-miR-486-5p	hsa-miR-16-5p	hsa-miR-23a-3p	UniSp2	UniSp4	UniSp5	UniSP3	UniSp6
