# Supplementary material for: Dynamic changes in circulating microRNAs during oral glucose tolerance testing support their potential as diagnostic and monitoring biomarkers in cystic fibrosis-related diabetes
Source: Diabetologia. 2026 Jan 7;69(5):1370–83. doi: 10.1007/s00125-025-06645-7 (PMC13005776; doi:10.1007/s00125-025-06645-7)
Supplement: Supplementary file 3 — Supplementary file3 (XLSX 88 KB) [file 125_2025_6645_MOESM3_ESM.xlsx]

## Sheet: NGT_vs_Indet
	baseMean	log2FoldChange	lfcSE	stat	pvalue	padj
hsa-miR-34a-5p	72.2404	3.11725	0.751662	4.14715	3.36645e-05	0.00713283
hsa-miR-885-3p	59.7988	3.07951	0.771882	3.98961	6.61816e-05	0.00713283
hsa-miR-122-5p	67750.2	2.84023	0.720473	3.94217	8.07491e-05	0.00713283
hsa-miR-885-5p	46.2893	3.00349	0.91645	3.2773	0.00104803	0.0694322
hsa-miR-365a-3p	39.7347	2.03628	0.762464	2.67065	0.00757034	0.328836
hsa-miR-365b-3p	39.7347	2.03628	0.762464	2.67065	0.00757034	0.328836
hsa-miR-96-5p	39.2869	-2.75562	1.05009	-2.62416	0.00868623	0.328836
hsa-miR-483-3p	179.274	2.24408	0.888025	2.52704	0.0115028	0.381032
hsa-miR-125b-2-3p	8.57516	2.25513	0.946356	2.38296	0.0171742	0.448472
hsa-miR-100-5p	36.0848	1.85145	0.788391	2.3484	0.0188544	0.448472
hsa-miR-483-5p	287.479	1.87872	0.801296	2.34461	0.0190472	0.448472
hsa-miR-193a-5p	271.318	1.66622	0.718012	2.32061	0.0203082	0.448472
hsa-miR-20b-5p	134.703	-1.72798	0.758226	-2.27898	0.0226684	0.462087
hsa-miR-99a-5p	88.6123	1.54066	0.71731	2.14782	0.0317278	0.532472
hsa-miR-125b-5p	1498.91	1.4323	0.678944	2.1096	0.0348925	0.532472
hsa-miR-146b-3p	9.70392	1.80115	0.85485	2.10698	0.0351193	0.532472
hsa-miR-192-5p	1292.12	1.46813	0.698835	2.10083	0.0356557	0.532472
hsa-miR-4732-5p	109.854	-1.70574	0.822574	-2.07366	0.038111	0.532472
hsa-miR-93-5p	4482.29	-1.42931	0.70563	-2.02558	0.0428074	0.532472
hsa-miR-193b-5p	33.8136	1.67106	0.83706	1.99635	0.0458961	0.532472
hsa-miR-3613-5p	33.0165	-1.46729	0.737684	-1.98905	0.046696	0.532472
hsa-miR-126-3p	9644.23	-1.43249	0.720921	-1.98703	0.046919	0.532472
hsa-miR-194-5p	281.337	1.43851	0.726145	1.98102	0.0475888	0.532472
hsa-miR-15b-5p	288.305	-1.44146	0.729711	-1.97539	0.0482239	0.532472
hsa-miR-16-2-3p	10.2981	-1.97894	1.01453	-1.9506	0.0511047	0.533421
hsa-miR-19b-3p	282.535	-1.46525	0.755142	-1.94036	0.0523357	0.533421
hsa-miR-15a-5p	211.644	-1.32385	0.70296	-1.88326	0.0596656	0.56787
hsa-miR-142-5p	1972.42	-1.35883	0.722483	-1.88078	0.0600014	0.56787
hsa-miR-190a-5p	31.2281	-1.3452	0.73583	-1.82814	0.0675284	0.572755
hsa-miR-375-3p	174.102	1.29595	0.711253	1.82206	0.0684452	0.572755
hsa-miR-30a-5p	723.476	1.16991	0.645166	1.81335	0.0697772	0.572755
hsa-miR-148a-3p	2141.58	1.3324	0.740942	1.79826	0.0721361	0.572755
hsa-miR-16-5p	128655	-1.28366	0.730515	-1.7572	0.0788841	0.572755
hsa-miR-144-3p	99.4217	-1.27683	0.727953	-1.754	0.0794311	0.572755
hsa-miR-1307-5p	31.3578	1.22132	0.701017	1.74222	0.0814704	0.572755
hsa-miR-185-5p	817.042	-1.30808	0.759748	-1.72173	0.0851179	0.572755
hsa-miR-628-3p	23.8747	-1.25051	0.728065	-1.71758	0.0858728	0.572755
hsa-miR-126-5p	1637.79	-1.31951	0.771735	-1.7098	0.0873025	0.572755
hsa-miR-205-5p	130.324	1.34124	0.791602	1.69434	0.0902015	0.572755
hsa-miR-4732-3p	91.8248	-1.41046	0.838763	-1.68159	0.0926477	0.572755
hsa-miR-25-3p	5987.1	-1.25972	0.755553	-1.66728	0.0954587	0.572755
hsa-miR-21-5p	3401.78	1.03345	0.621777	1.66209	0.0964938	0.572755
hsa-miR-10a-5p	243.731	1.02749	0.621221	1.65399	0.0981291	0.572755
hsa-miR-1180-3p	48.9032	-1.54967	0.940429	-1.64783	0.0993868	0.572755
hsa-miR-320c	247.61	1.05854	0.643393	1.64525	0.0999191	0.572755
hsa-miR-191-5p	3179.55	-1.09309	0.667376	-1.63789	0.101445	0.572755
hsa-miR-942-5p	37.7116	-1.18861	0.725988	-1.63723	0.101583	0.572755
hsa-miR-18a-3p	11.9298	-1.6896	1.06233	-1.59046	0.111731	0.616846
hsa-miR-19a-3p	75.1439	-1.22552	0.776337	-1.57859	0.114429	0.618852
hsa-miR-486-5p	55342.7	-1.43206	0.917136	-1.56145	0.118418	0.627615
hsa-miR-18a-5p	17.4655	-1.22497	0.804898	-1.52189	0.128037	0.66529
hsa-miR-320b	298.756	0.975283	0.665966	1.46447	0.143067	0.665446
hsa-miR-140-3p	1117.68	-0.943799	0.647925	-1.45665	0.145213	0.665446
hsa-miR-197-3p	215.821	1.03652	0.7216	1.43642	0.150883	0.665446
hsa-miR-335-5p	123.319	-1.13556	0.801684	-1.41647	0.156638	0.665446
hsa-miR-652-3p	23.1799	-1.2547	0.886643	-1.41512	0.157035	0.665446
hsa-miR-101-3p	1578.51	-0.987191	0.703711	-1.40284	0.160666	0.665446
hsa-miR-421	25.1183	-1.11844	0.802649	-1.39344	0.163487	0.665446
hsa-miR-186-5p	188.13	-0.926527	0.665452	-1.39233	0.163824	0.665446
hsa-miR-7-5p	125.693	-1.09997	0.791742	-1.38931	0.16474	0.665446
hsa-miR-92b-3p	111.953	-1.09909	0.793954	-1.38432	0.166261	0.665446
hsa-miR-133a-3p	21.7644	1.14448	0.828754	1.38096	0.16729	0.665446
hsa-miR-106b-5p	10.2004	-1.26805	0.929286	-1.36454	0.172398	0.665446
hsa-miR-143-3p	448.383	0.993843	0.733249	1.3554	0.175291	0.665446
hsa-miR-182-5p	295.979	-0.98098	0.72407	-1.35481	0.175477	0.665446
hsa-miR-199b-5p	23.2448	-1.23659	0.91354	-1.35363	0.175855	0.665446
hsa-miR-378a-3p	173.228	0.888041	0.657284	1.35108	0.176671	0.665446
hsa-miR-26b-5p	1466.31	-0.819992	0.607527	-1.34972	0.177105	0.665446
hsa-miR-769-3p	3.6007	-1.59074	1.18055	-1.34746	0.177833	0.665446
hsa-miR-7976	6.42369	-1.41592	1.05115	-1.34702	0.177973	0.665446
hsa-miR-532-5p	191.399	-0.953045	0.71037	-1.34162	0.17972	0.665446
hsa-miR-320d	95.2025	0.856933	0.642182	1.33441	0.18207	0.665446
hsa-miR-29a-3p	897.547	0.838874	0.632393	1.32651	0.184672	0.665446
hsa-miR-7706	12.2988	-1.21372	0.926243	-1.31036	0.190072	0.665446
hsa-let-7c-5p	738.222	0.853995	0.653721	1.30636	0.191431	0.665446
hsa-miR-574-3p	117.192	0.84115	0.646169	1.30175	0.193002	0.665446
hsa-miR-3940-3p	6.63378	-1.28065	0.984575	-1.30072	0.193356	0.665446
hsa-miR-484	714.568	-1.31171	1.02225	-1.28316	0.199436	0.677572
hsa-miR-20a-5p	319.06	-1.00679	0.791223	-1.27244	0.203216	0.678602
hsa-miR-361-5p	194.502	0.763468	0.6023	1.26759	0.204945	0.678602
hsa-miR-625-3p	109.801	-0.86839	0.690081	-1.25839	0.208251	0.678602
hsa-miR-345-5p	52.1701	0.907664	0.724875	1.25217	0.210509	0.678602
hsa-miR-200c-3p	29.9693	0.847242	0.679641	1.2466	0.212543	0.678602
hsa-miR-106b-3p	312.414	-1.09163	0.887075	-1.23059	0.218475	0.68246
hsa-miR-17-5p	86.5157	-0.945562	0.769092	-1.22945	0.218902	0.68246
hsa-miR-23a-3p	690.694	0.775658	0.635183	1.22116	0.222027	0.684152
hsa-miR-29b-3p	135.519	-0.867637	0.726444	-1.19436	0.232337	0.701152
hsa-let-7g-5p	880.687	-0.781153	0.654733	-1.19309	0.232835	0.701152
hsa-miR-454-3p	62.514	-0.779051	0.657103	-1.18559	0.235786	0.701911
hsa-miR-664a-3p	4.74318	1.37827	1.16898	1.17903	0.238385	0.701911
hsa-miR-195-5p	16.706	0.95372	0.825834	1.15486	0.248149	0.715463
hsa-miR-1-3p	106.566	-1.24135	1.07978	-1.14963	0.250297	0.715463
hsa-miR-92b-5p	18.6266	-0.978036	0.852161	-1.14771	0.251087	0.715463
hsa-miR-425-5p	1602.89	-0.954199	0.841747	-1.13359	0.256965	0.724423
hsa-miR-148b-5p	6.70579	-1.03507	0.929572	-1.11349	0.265496	0.725062
hsa-miR-196b-5p	36.1579	-0.832858	0.753725	-1.10499	0.269165	0.725062
hsa-let-7i-5p	4756.38	-0.700721	0.637367	-1.0994	0.271594	0.725062
hsa-miR-151a-3p	952.602	-0.723877	0.662281	-1.09301	0.274391	0.725062
hsa-miR-671-5p	20.6184	0.991143	0.913275	1.08526	0.277805	0.725062
hsa-miR-374b-5p	7.83691	-1.0968	1.01297	-1.08275	0.278919	0.725062
hsa-miR-134-5p	87.8298	-0.921783	0.855333	-1.07769	0.281173	0.725062
hsa-miR-3065-5p	3.93172	1.22444	1.14793	1.06665	0.286128	0.725062
hsa-miR-532-3p	44.8411	-0.789473	0.745979	-1.0583	0.289917	0.725062
hsa-miR-128-3p	325.313	-0.686523	0.648861	-1.05804	0.290036	0.725062
hsa-miR-301a-3p	12.8392	-0.813756	0.773829	-1.0516	0.292985	0.725062
hsa-miR-505-5p	16.4077	-0.787732	0.760789	-1.03541	0.300475	0.725062
hsa-miR-27a-3p	230.149	-0.881353	0.854303	-1.03166	0.30223	0.725062
hsa-miR-374a-5p	39.1735	-0.799037	0.781978	-1.02182	0.306868	0.725062
hsa-miR-107	400.474	-0.782306	0.766709	-1.02034	0.307565	0.725062
hsa-miR-93-3p	35.0402	-0.844252	0.842752	-1.00178	0.31645	0.725062
hsa-miR-132-3p	9.13146	0.889321	0.89446	0.994255	0.320099	0.725062
hsa-miR-576-5p	53.672	-0.906657	0.914287	-0.991655	0.321366	0.725062
hsa-miR-424-5p	20.6319	-0.849297	0.856822	-0.991217	0.32158	0.725062
hsa-miR-183-5p	256.118	-0.918524	0.928342	-0.989424	0.322456	0.725062
hsa-miR-431-5p	35.2852	1.02488	1.03721	0.988108	0.3231	0.725062
hsa-miR-215-5p	34.8713	0.760346	0.769706	0.98784	0.323231	0.725062
hsa-miR-146b-5p	140.351	0.644573	0.656935	0.981182	0.326503	0.725062
hsa-miR-1294	12.4746	-0.991392	1.01126	-0.980349	0.326914	0.725062
hsa-miR-92a-3p	17117.1	-0.86473	0.883084	-0.979216	0.327473	0.725062
hsa-let-7b-3p	13.3514	0.823913	0.850148	0.96914	0.332475	0.725062
hsa-miR-486-3p	55.4181	-1.0148	1.04902	-0.967386	0.333351	0.725062
hsa-miR-6803-3p	6.78159	-0.881283	0.925403	-0.952323	0.340933	0.725062
hsa-miR-130a-3p	58.2646	-0.635473	0.670274	-0.94808	0.343089	0.725062
hsa-miR-98-5p	95.6277	-0.651842	0.690749	-0.943673	0.345337	0.725062
hsa-let-7d-5p	614.768	-0.646352	0.698221	-0.925713	0.354595	0.725062
hsa-miR-3173-5p	8.05815	-0.832739	0.905933	-0.919206	0.357988	0.725062
hsa-miR-145-5p	72.0438	0.688382	0.750204	0.917593	0.358832	0.725062
hsa-miR-223-5p	190.436	-0.795253	0.867612	-0.9166	0.359352	0.725062
hsa-let-7b-5p	25641.1	-0.685249	0.748253	-0.915798	0.359773	0.725062
hsa-miR-323b-3p	20.1217	-0.899774	0.982568	-0.915736	0.359805	0.725062
hsa-miR-181b-5p	67.0454	0.591564	0.646919	0.914433	0.360489	0.725062
hsa-miR-296-5p	11.4237	-0.914418	1.00139	-0.913151	0.361163	0.725062
hsa-miR-12136	86.5295	0.680432	0.752212	0.904574	0.365691	0.728633
hsa-miR-30e-3p	71.6967	-0.763024	0.85036	-0.897295	0.369562	0.73085
hsa-miR-25-5p	17.2965	-0.709108	0.801	-0.885278	0.376007	0.738087
hsa-miR-24-3p	616.045	0.512152	0.58687	0.872684	0.382835	0.745966
hsa-miR-2110	31.0901	-0.670305	0.782525	-0.856592	0.39167	0.755319
hsa-miR-10b-5p	312.893	0.527612	0.620178	0.850743	0.394912	0.755319
hsa-miR-432-5p	228.097	0.708451	0.839002	0.844398	0.398447	0.755319
hsa-miR-200b-3p	14.9486	0.736812	0.873816	0.843212	0.39911	0.755319
hsa-miR-503-5p	19.6182	-0.892838	1.06511	-0.838256	0.401887	0.755319
hsa-miR-874-3p	35.0786	0.594458	0.720058	0.82557	0.409048	0.763364
hsa-miR-584-5p	202.967	-0.638089	0.780162	-0.817892	0.413419	0.766126
hsa-miR-654-3p	23.5912	0.686283	0.858131	0.799742	0.42386	0.773933
hsa-miR-425-3p	87.9739	-0.536389	0.670877	-0.799533	0.423981	0.773933
hsa-miR-27b-3p	499.746	0.628547	0.790911	0.794712	0.426781	0.773933
hsa-miR-30c-5p	135.05	-0.506989	0.641567	-0.790235	0.429391	0.773933
hsa-miR-1247-5p	8.97712	0.746	0.949866	0.785374	0.432234	0.773933
hsa-miR-485-5p	14.3948	-0.843196	1.09673	-0.768826	0.441996	0.786101
hsa-let-7i-3p	6.72938	-0.796305	1.06335	-0.748864	0.453939	0.797054
hsa-miR-361-3p	196.202	-0.507713	0.682356	-0.744059	0.456841	0.797054
hsa-miR-148b-3p	338.81	-0.48024	0.648526	-0.74051	0.45899	0.797054
hsa-miR-144-5p	114.566	-0.488579	0.667293	-0.732181	0.464058	0.797054
hsa-miR-221-3p	499.09	0.484152	0.661619	0.731769	0.46431	0.797054
hsa-miR-1287-5p	7.33031	-0.633951	0.874526	-0.724909	0.468508	0.797054
hsa-miR-598-3p	11.4246	-0.603159	0.838353	-0.719457	0.471859	0.797054
hsa-miR-1976	15.8667	-0.598088	0.831977	-0.718876	0.472217	0.797054
hsa-miR-199a-5p	31.2117	-0.585386	0.822872	-0.711394	0.47684	0.799764
hsa-miR-411-5p	7.46512	0.728098	1.05151	0.692429	0.488668	0.812541
hsa-miR-139-3p	95.0722	0.515098	0.751286	0.685622	0.492952	0.812541
hsa-miR-1226-3p	5.11127	0.676642	0.988515	0.684504	0.493657	0.812541
hsa-miR-139-5p	13.4763	0.524266	0.773968	0.677375	0.498168	0.813358
hsa-miR-103a-3p	1708.94	-0.434672	0.648858	-0.669904	0.502919	0.813358
hsa-miR-769-5p	26.6011	0.50797	0.759059	0.66921	0.503361	0.813358
hsa-miR-99b-3p	9.58294	-0.638217	0.961724	-0.663617	0.506935	0.814169
hsa-miR-1843	10.7455	-0.607035	0.942117	-0.644331	0.519361	0.825036
hsa-miR-210-3p	22.1209	-0.564457	0.877227	-0.643456	0.519928	0.825036
hsa-miR-324-3p	28.2627	-0.471611	0.777082	-0.606899	0.543918	0.840021
hsa-miR-342-3p	2306.89	0.411063	0.680708	0.603876	0.545926	0.840021
hsa-miR-223-3p	14407.9	-0.497144	0.835969	-0.594692	0.55205	0.840021
hsa-miR-664a-5p	40.6973	-0.393037	0.66312	-0.592709	0.553376	0.840021
hsa-miR-26b-3p	7.44335	-0.549329	0.929219	-0.591173	0.554405	0.840021
hsa-let-7f-5p	4025.44	-0.378688	0.644376	-0.587681	0.556746	0.840021
hsa-miR-21-3p	4.85765	0.634133	1.09722	0.577945	0.563301	0.840021
hsa-miR-502-3p	19.5753	-0.426578	0.742784	-0.574297	0.565767	0.840021
hsa-miR-760	14.7674	-0.506834	0.883894	-0.573411	0.566367	0.840021
hsa-miR-141-3p	27.5647	0.446894	0.781008	0.572202	0.567185	0.840021
hsa-miR-3187-3p	9.84906	-0.481482	0.845972	-0.569146	0.569257	0.840021
hsa-miR-155-5p	147.645	0.389732	0.690085	0.564759	0.572238	0.840021
hsa-miR-190b-5p	10.031	-0.468693	0.830176	-0.564571	0.572366	0.840021
hsa-miR-423-5p	6235.58	-0.447459	0.805033	-0.555827	0.578329	0.840021
hsa-miR-4433b-5p	127.508	-0.519994	0.938766	-0.553913	0.579639	0.840021
hsa-miR-204-5p	8.28995	0.505721	0.918543	0.550569	0.581929	0.840021
hsa-miR-548j-5p	5.95935	-0.559632	1.02005	-0.54863	0.58326	0.840021
hsa-miR-151a-5p	26.9841	-0.367108	0.680647	-0.539351	0.589644	0.844626
hsa-miR-629-5p	102.03	-0.383855	0.718266	-0.534419	0.593052	0.844939
hsa-miR-494-3p	6.31171	-0.507758	0.966003	-0.525628	0.599147	0.849058
hsa-miR-185-3p	16.5015	-0.498327	0.967378	-0.515131	0.606461	0.851368
hsa-miR-30a-3p	39.5353	-0.429669	0.837059	-0.513308	0.607736	0.851368
hsa-miR-125a-5p	1680.53	0.300607	0.602463	0.498964	0.617805	0.851368
hsa-miR-590-3p	7.16847	-0.456981	0.921367	-0.495981	0.619908	0.851368
hsa-miR-140-5p	52.3797	0.311893	0.632627	0.493013	0.622004	0.851368
hsa-miR-29c-3p	844.655	-0.355655	0.724111	-0.49116	0.623313	0.851368
hsa-miR-1224-5p	6.37298	-0.460716	0.942452	-0.488849	0.624949	0.851368
hsa-miR-32-5p	23.4522	-0.467813	0.961216	-0.486689	0.626479	0.851368
hsa-let-7a-5p	13105.4	-0.323907	0.682796	-0.474384	0.635226	0.852929
hsa-miR-409-3p	248.492	-0.425332	0.906094	-0.469413	0.638774	0.852929
hsa-miR-200a-3p	22.2081	0.391346	0.834531	0.468942	0.639111	0.852929
hsa-miR-326	27.9066	0.333351	0.718178	0.464162	0.642532	0.852929
hsa-miR-379-5p	21.8323	0.464975	1.01014	0.46031	0.645294	0.852929
hsa-miR-150-5p	2309.71	0.32992	0.7216	0.457206	0.647523	0.852929
hsa-miR-340-5p	32.1136	0.313947	0.692209	0.453543	0.650157	0.852929
hsa-miR-206	42.0176	0.399982	0.905129	0.441906	0.658557	0.853204
hsa-miR-222-3p	80.9955	0.293985	0.666125	0.441337	0.658969	0.853204
hsa-miR-331-3p	10.485	-0.374956	0.867224	-0.432364	0.665477	0.853204
hsa-miR-150-3p	14.6819	0.343964	0.807793	0.425808	0.670248	0.853204
hsa-miR-23b-3p	77.2166	0.286407	0.672938	0.425606	0.670395	0.853204
hsa-miR-500a-3p	31.1063	-0.29332	0.701812	-0.417946	0.675986	0.853204
hsa-miR-29c-5p	13.381	0.347386	0.831425	0.41782	0.676079	0.853204
hsa-miR-342-5p	11.9102	-0.389708	0.942515	-0.413476	0.679258	0.853204
hsa-miR-181a-5p	240.402	0.306037	0.740367	0.413359	0.679344	0.853204
hsa-miR-589-5p	17.0242	-0.343912	0.873362	-0.39378	0.693744	0.863136
hsa-miR-423-3p	271.62	0.290324	0.737332	0.39375	0.693766	0.863136
hsa-miR-28-3p	230.782	-0.296269	0.766555	-0.386495	0.69913	0.864373
hsa-miR-224-5p	96.261	0.263104	0.698357	0.376747	0.706361	0.864373
hsa-miR-323a-3p	8.51748	0.376908	1.00449	0.375223	0.707495	0.864373
hsa-miR-6842-3p	4.07045	-0.405378	1.08743	-0.372785	0.709308	0.864373
hsa-miR-1296-5p	3.90729	0.406716	1.1174	0.363985	0.715869	0.864373
hsa-miR-3605-3p	14.8317	-0.297473	0.821305	-0.362195	0.717206	0.864373
hsa-miR-3615	397.038	-0.322981	0.910786	-0.354619	0.722875	0.864373
hsa-miR-199b-3p	1128.12	0.243988	0.699395	0.348856	0.727198	0.864373
hsa-miR-339-3p	38.1071	-0.265598	0.761782	-0.348654	0.727349	0.864373
hsa-miR-199a-3p	1129.07	0.243867	0.699528	0.348616	0.727378	0.864373
hsa-miR-95-3p	23.7886	0.336602	0.984358	0.341951	0.732388	0.866441
hsa-miR-191-3p	11.3479	0.278434	0.832228	0.334565	0.737953	0.869145
hsa-miR-485-3p	64.5565	-0.334881	1.0319	-0.324528	0.745538	0.874193
hsa-miR-339-5p	124.507	0.229013	0.719055	0.318492	0.750112	0.875681
hsa-miR-1908-5p	48.8803	-0.251513	0.844993	-0.297651	0.76597	0.890272
hsa-miR-382-5p	166.008	-0.224921	0.802419	-0.280303	0.779245	0.901746
hsa-miR-142-3p	895.467	0.202337	0.794761	0.254589	0.799041	0.920634
hsa-miR-127-3p	77.6513	0.222728	0.894137	0.249098	0.803285	0.921517
hsa-miR-1306-5p	74.4984	-0.15521	0.636538	-0.243835	0.807359	0.922198
hsa-miR-582-3p	4.18295	0.284285	1.2336	0.230452	0.817741	0.926284
hsa-miR-143-5p	8.22396	-0.230783	1.00248	-0.230213	0.817926	0.926284
hsa-miR-30e-5p	2025.39	-0.121749	0.611957	-0.198951	0.842301	0.949638
hsa-miR-203a-3p	11.6385	-0.167534	0.882365	-0.189869	0.849412	0.949638
hsa-miR-130b-3p	15.4609	0.135763	0.749443	0.181151	0.856249	0.949638
hsa-miR-328-3p	256.023	-0.125177	0.702101	-0.178289	0.858496	0.949638
hsa-miR-146a-5p	2167.83	-0.128965	0.73787	-0.174781	0.861252	0.949638
hsa-miR-501-3p	65.8853	0.149468	0.863339	0.173128	0.862551	0.949638
hsa-miR-30d-5p	5794.9	0.117639	0.684935	0.171752	0.863633	0.949638
hsa-miR-152-3p	76.4359	0.120943	0.744595	0.162428	0.870969	0.950943
hsa-miR-338-3p	23.2995	0.135615	0.841692	0.161122	0.871997	0.950943
hsa-miR-941	107.472	0.105278	0.673397	0.156338	0.875766	0.95114
hsa-let-7e-5p	183.35	0.120426	0.824309	0.146094	0.883847	0.955998
hsa-miR-99b-5p	201.439	0.10482	0.756617	0.138538	0.889815	0.958541
hsa-miR-378a-5p	11.3122	0.112991	0.918511	0.123016	0.902094	0.967834
hsa-miR-1301-3p	28.3391	-0.0881067	0.78636	-0.112044	0.910789	0.970909
hsa-miR-26a-5p	1546.48	-0.0637811	0.623003	-0.102377	0.918458	0.970909
hsa-miR-1307-3p	355.633	0.0723226	0.754044	0.095913	0.92359	0.970909
hsa-miR-1277-5p	5.62038	-0.107293	1.17458	-0.0913453	0.927218	0.970909
hsa-miR-181a-2-3p	29.1288	0.0671842	0.751983	0.0893427	0.92881	0.970909
hsa-miR-664b-5p	4.87354	-0.0910719	1.07429	-0.0847743	0.932441	0.970909
hsa-miR-370-3p	27.9519	0.0682255	0.846026	0.0806424	0.935726	0.970909
hsa-miR-30b-5p	20.8262	0.0568204	0.784247	0.0724522	0.942242	0.970909
hsa-miR-671-3p	10.1982	-0.0634937	0.91413	-0.0694581	0.944625	0.970909
hsa-miR-660-5p	224.001	-0.0453191	0.741762	-0.0610965	0.951282	0.970909
hsa-miR-625-5p	6.68271	-0.0595422	0.996661	-0.0597417	0.952361	0.970909
hsa-miR-320a-3p	1391.46	0.04585	0.769379	0.0595936	0.952479	0.970909
hsa-miR-378c	9.40437	0.0468048	0.836224	0.0559716	0.955364	0.970909
hsa-let-7d-3p	231.098	-0.0303766	0.601147	-0.0505311	0.959699	0.970909
hsa-miR-22-3p	422.635	-0.0374446	0.761547	-0.0491692	0.960784	0.970909
hsa-miR-491-5p	6.33668	-0.0445051	0.974703	-0.0456602	0.963581	0.970909
hsa-miR-381-3p	10.6751	0.0246997	1.03364	0.0238958	0.980936	0.984651
hsa-miR-744-5p	266.512	-0.00955999	0.699531	-0.0136663	0.989096	0.989096
hsa-miR-363-3p	161.692	-1.62316	0.880591	-1.84327
hsa-miR-451a	4376.31	-1.85909	0.902364	-2.06024

## Sheet: NGT_vs_IGT
	baseMean	log2FoldChange	lfcSE	stat	pvalue	padj
hsa-miR-375-3p	251.137	2.21025	0.718548	3.076	0.00209797	0.39433
hsa-miR-10a-5p	300.462	1.69445	0.612938	2.76448	0.00570138	0.39433
hsa-miR-885-3p	30.7387	2.19106	0.820933	2.66899	0.00760791	0.39433
hsa-miR-483-3p	164.368	2.27834	0.857658	2.65647	0.00789631	0.39433
hsa-miR-100-5p	34.8945	2.02828	0.764904	2.65168	0.00800918	0.39433
hsa-miR-99a-5p	87.0665	1.74892	0.67224	2.60162	0.00927835	0.39433
hsa-miR-19a-3p	57.8574	-1.92834	0.797318	-2.41854	0.0155831	0.53829
hsa-miR-122-5p	33769.1	1.83832	0.769445	2.38915	0.0168875	0.53829
hsa-miR-3613-5p	27.8657	-1.57882	0.699967	-2.25556	0.024098	0.576083
hsa-miR-885-5p	20.4413	1.85282	0.828262	2.23699	0.0252868	0.576083
hsa-miR-142-5p	1673.65	-1.57206	0.707038	-2.22344	0.0261861	0.576083
hsa-miR-144-3p	80.8755	-1.54813	0.71079	-2.17805	0.0294026	0.576083
hsa-miR-483-5p	226.638	1.63826	0.752359	2.1775	0.029443	0.576083
hsa-miR-10b-5p	400.063	1.34798	0.639089	2.10922	0.0349254	0.576083
hsa-miR-1247-5p	13.4	1.8371	0.883085	2.08032	0.0374963	0.576083
hsa-miR-101-3p	1280.65	-1.29824	0.633105	-2.05059	0.0403071	0.576083
hsa-miR-17-5p	65.1274	-1.52379	0.745459	-2.0441	0.0409436	0.576083
hsa-miR-191-5p	2731.39	-1.21897	0.60873	-2.00249	0.0452325	0.576083
hsa-miR-146b-3p	8.19307	1.74327	0.884082	1.97185	0.0486271	0.576083
hsa-miR-183-5p	187.312	-1.59103	0.833056	-1.90987	0.0561496	0.576083
hsa-miR-29b-3p	106.899	-1.35613	0.717344	-1.89048	0.0586935	0.576083
hsa-miR-199b-5p	19.2099	-1.69984	0.915685	-1.85636	0.063402	0.576083
hsa-miR-15b-5p	253.24	-1.28184	0.695	-1.84438	0.0651284	0.576083
hsa-miR-215-5p	38.8566	1.26028	0.687771	1.83241	0.066891	0.576083
hsa-miR-27a-3p	179.115	-1.54878	0.846201	-1.83027	0.0672097	0.576083
hsa-miR-93-5p	4082.2	-1.17137	0.654099	-1.79082	0.073322	0.576083
hsa-miR-424-5p	15.7602	-1.58151	0.885577	-1.78585	0.0741241	0.576083
hsa-miR-106b-5p	7.92428	-1.7274	0.97504	-1.77162	0.0764581	0.576083
hsa-miR-223-3p	10566.7	-1.32404	0.747867	-1.77042	0.0766564	0.576083
hsa-miR-4732-5p	97.8217	-1.40786	0.797179	-1.76606	0.0773862	0.576083
hsa-miR-7-5p	105.153	-1.22465	0.698777	-1.75256	0.0796772	0.576083
hsa-miR-12136	102.313	1.30015	0.745995	1.74284	0.0813619	0.576083
hsa-miR-128-3p	258.435	-1.08588	0.62964	-1.72461	0.0845978	0.576083
hsa-miR-92b-5p	14.5432	-1.38719	0.804545	-1.72419	0.0846732	0.576083
hsa-miR-130a-3p	45.048	-1.12441	0.653537	-1.7205	0.0853411	0.576083
hsa-miR-301a-3p	9.91647	-1.36789	0.803888	-1.70159	0.0888321	0.576083
hsa-miR-335-5p	105.265	-1.37857	0.81737	-1.6866	0.0916812	0.576083
hsa-miR-200c-3p	29.6983	1.11719	0.666463	1.6763	0.0936804	0.576083
hsa-miR-320d	91.6469	1.0564	0.63218	1.67105	0.0947117	0.576083
hsa-miR-15a-5p	188.63	-1.12629	0.686392	-1.64088	0.100823	0.576083
hsa-miR-320c	208.886	0.97424	0.594296	1.63932	0.101147	0.576083
hsa-miR-16-5p	114215	-1.09445	0.67618	-1.61858	0.105537	0.576083
hsa-miR-196b-5p	28.5728	-1.17069	0.734483	-1.5939	0.110958	0.576083
hsa-miR-20b-5p	128.652	-1.15117	0.722317	-1.59371	0.111	0.576083
hsa-miR-425-3p	68.8964	-0.996678	0.632125	-1.57671	0.114862	0.576083
hsa-miR-193b-5p	26.3113	1.37629	0.876337	1.5705	0.116298	0.576083
hsa-miR-132-3p	9.89466	1.36032	0.867166	1.56869	0.11672	0.576083
hsa-miR-205-5p	104.651	1.1393	0.72673	1.56771	0.116949	0.576083
hsa-miR-29c-3p	612.829	-1.09601	0.701141	-1.56317	0.118011	0.576083
hsa-miR-193a-5p	185.445	1.13818	0.729544	1.56013	0.11873	0.576083
hsa-miR-126-5p	1500.89	-1.1846	0.760104	-1.55848	0.119121	0.576083
hsa-miR-19b-3p	256.876	-1.16718	0.750039	-1.55615	0.119672	0.576083
hsa-miR-18a-5p	14.87	-1.23385	0.793021	-1.55589	0.119735	0.576083
hsa-miR-151a-5p	19.8219	-1.03012	0.687889	-1.49751	0.134262	0.602016
hsa-miR-181b-5p	67.5734	0.924186	0.628308	1.47091	0.141315	0.602016
hsa-miR-144-5p	87.5477	-0.967279	0.658296	-1.46937	0.141733	0.602016
hsa-miR-141-3p	33.2264	1.16014	0.791257	1.4662	0.142595	0.602016
hsa-miR-378a-3p	152.618	0.924434	0.631015	1.46499	0.142922	0.602016
hsa-miR-181a-5p	289.949	1.0865	0.747322	1.45386	0.145985	0.602016
hsa-miR-320b	250.002	0.884266	0.609274	1.45134	0.146684	0.602016
hsa-miR-98-5p	76.7701	-0.96522	0.668394	-1.44409	0.148714	0.602016
hsa-miR-671-5p	20.8654	1.25138	0.873574	1.43248	0.152006	0.602016
hsa-miR-342-5p	8.35297	-1.46992	1.02825	-1.42953	0.152852	0.602016
hsa-let-7b-5p	20189.2	-0.99852	0.703917	-1.41852	0.156039	0.602016
hsa-miR-190a-5p	29.9294	-0.932395	0.658092	-1.41682	0.156537	0.602016
hsa-miR-134-5p	76.4903	-1.07799	0.763599	-1.41173	0.158031	0.602016
hsa-miR-186-5p	163.885	-0.886655	0.628285	-1.41123	0.158177	0.602016
hsa-miR-148b-3p	267.802	-0.825985	0.597572	-1.38224	0.1669	0.616263
hsa-miR-126-3p	9510.36	-0.953024	0.697229	-1.36687	0.171665	0.616263
hsa-miR-30c-5p	106.148	-0.870797	0.641345	-1.35777	0.174538	0.616263
hsa-miR-96-5p	40.7006	-1.25596	0.929287	-1.35153	0.176527	0.616263
hsa-miR-140-3p	991.743	-0.848723	0.628616	-1.35014	0.17697	0.616263
hsa-miR-194-5p	181.73	0.818086	0.608484	1.34446	0.178798	0.616263
hsa-miR-361-3p	156.125	-0.8955	0.668805	-1.33896	0.180585	0.616263
hsa-miR-182-5p	259.453	-0.894059	0.668753	-1.3369	0.181254	0.616263
hsa-miR-20a-5p	270.552	-0.996856	0.759812	-1.31198	0.189528	0.635917
hsa-miR-3940-3p	5.97536	-1.2153	0.945481	-1.28538	0.198659	0.649395
hsa-miR-505-5p	13.4932	-1.0136	0.797596	-1.27082	0.203794	0.649395
hsa-miR-942-5p	34.8639	-0.879751	0.692297	-1.27077	0.20381	0.649395
hsa-miR-323b-3p	17.6386	-1.00982	0.798042	-1.26538	0.205736	0.649395
hsa-miR-30e-3p	59.8803	-1.052	0.832364	-1.26387	0.206278	0.649395
hsa-miR-628-3p	22.9756	-0.915778	0.739653	-1.23812	0.215672	0.670688
hsa-miR-296-5p	9.17862	-1.1516	0.93663	-1.22952	0.218878	0.672457
hsa-miR-221-3p	493.823	0.762011	0.624636	1.21993	0.222492	0.675423
hsa-miR-99b-3p	7.62421	-1.17296	0.972103	-1.20662	0.227578	0.679247
hsa-miR-34a-5p	18.9615	0.881561	0.732965	1.20273	0.229079	0.679247
hsa-miR-192-5p	802.81	0.744768	0.646752	1.15155	0.249506	0.73131
hsa-miR-148b-5p	5.80232	-1.05776	0.942368	-1.12245	0.261671	0.750874
hsa-miR-199a-5p	25.6668	-0.934602	0.833341	-1.12151	0.26207	0.750874
hsa-miR-21-5p	2528.3	0.663664	0.599716	1.10663	0.268454	0.751887
hsa-miR-25-3p	5665.91	-0.785238	0.712096	-1.10271	0.270151	0.751887
hsa-miR-223-5p	167.845	-0.873429	0.795576	-1.09786	0.272267	0.751887
hsa-let-7i-5p	4160.16	-0.651339	0.595699	-1.0934	0.274218	0.751887
hsa-miR-125b-5p	917.293	0.651009	0.603691	1.07838	0.280864	0.761919
hsa-miR-1976	12.6055	-0.883298	0.829271	-1.06515	0.286808	0.769854
hsa-miR-6803-3p	5.78985	-1.02907	0.974837	-1.05563	0.291135	0.773328
hsa-miR-150-5p	2403.38	0.706534	0.675546	1.04587	0.295621	0.777147
hsa-miR-331-3p	7.79244	-0.901471	0.884455	-1.01924	0.30809	0.794668
hsa-let-7g-5p	786.842	-0.634024	0.622608	-1.01834	0.308518	0.794668
hsa-miR-532-5p	177.221	-0.68435	0.678153	-1.00914	0.312908	0.797915
hsa-miR-454-3p	56.787	-0.626046	0.630963	-0.992206	0.321097	0.798457
hsa-miR-140-5p	33.6117	-0.62814	0.637861	-0.98476	0.324742	0.798457
hsa-miR-590-3p	5.59559	-0.985636	1.0026	-0.983081	0.325568	0.798457
hsa-miR-16-2-3p	10.5882	-0.924026	0.94008	-0.982924	0.325645	0.798457
hsa-miR-130b-3p	16.8858	0.711816	0.733185	0.970855	0.331621	0.798964
hsa-miR-155-5p	146.328	0.639746	0.66191	0.966514	0.333787	0.798964
hsa-miR-378c	10.8002	0.778383	0.811735	0.958912	0.337603	0.798964
hsa-miR-423-5p	4909.46	-0.732787	0.778249	-0.941584	0.346405	0.798964
hsa-miR-93-3p	30.5923	-0.731971	0.788609	-0.928179	0.353315	0.798964
hsa-let-7a-5p	10463	-0.604149	0.662678	-0.911678	0.361938	0.798964
hsa-miR-30a-5p	485.325	0.543401	0.604314	0.899203	0.368545	0.798964
hsa-miR-143-3p	343.226	0.634702	0.710905	0.892809	0.37196	0.798964
hsa-miR-26b-5p	1391.69	-0.509944	0.57148	-0.892322	0.372221	0.798964
hsa-miR-203a-3p	8.6752	-0.816288	0.915904	-0.891237	0.372802	0.798964
hsa-miR-1287-5p	6.18263	-0.771683	0.878532	-0.878377	0.379739	0.798964
hsa-miR-4732-3p	90.554	-0.719854	0.81957	-0.878332	0.379763	0.798964
hsa-miR-494-3p	5.23899	-0.875757	0.998923	-0.876702	0.380649	0.798964
hsa-miR-30b-5p	13.8959	-0.778047	0.888126	-0.876055	0.381	0.798964
hsa-miR-1-3p	93.4273	-1.43602	1.65037	-0.870118	0.384236	0.798964
hsa-miR-652-3p	22.4474	-0.723914	0.837447	-0.86443	0.387352	0.798964
hsa-miR-374a-5p	35.2229	-0.629472	0.741013	-0.849475	0.395617	0.798964
hsa-miR-1294	10.9183	-0.840501	0.990425	-0.848626	0.396089	0.798964
hsa-miR-107	354.181	-0.620461	0.734661	-0.844555	0.398359	0.798964
hsa-miR-197-3p	156.566	0.578723	0.68773	0.841497	0.40007	0.798964
hsa-miR-625-3p	106.109	-0.50267	0.597433	-0.841383	0.400133	0.798964
hsa-miR-150-3p	14.8165	0.646795	0.768816	0.841287	0.400187	0.798964
hsa-miR-484	664.918	-0.831416	0.988866	-0.840777	0.400473	0.798964
hsa-miR-361-5p	151.59	0.479561	0.572634	0.837464	0.402332	0.798964
hsa-miR-382-5p	134.017	-0.58741	0.706384	-0.831574	0.40565	0.798964
hsa-miR-589-5p	12.987	-0.705442	0.851337	-0.828628	0.407315	0.798964
hsa-miR-598-3p	9.63021	-0.67735	0.830029	-0.816055	0.414469	0.80679
hsa-miR-151a-3p	895.542	-0.509108	0.628827	-0.809615	0.418161	0.807233
hsa-miR-503-5p	16.756	-0.799941	0.997675	-0.801805	0.422666	0.807233
hsa-miR-30a-3p	33.137	-0.661498	0.830329	-0.79667	0.425642	0.807233
hsa-miR-204-5p	7.68679	0.658893	0.830133	0.793719	0.427359	0.807233
hsa-let-7e-5p	132.444	-0.564415	0.723482	-0.780138	0.43531	0.812374
hsa-miR-2110	27.4774	-0.560201	0.745371	-0.751573	0.452308	0.812374
hsa-miR-202-3p	4.80175	0.855578	1.14089	0.74992	0.453303	0.812374
hsa-miR-224-5p	98.8977	0.609121	0.819827	0.742987	0.457489	0.812374
hsa-miR-125a-5p	1565.5	0.428459	0.577862	0.741455	0.458418	0.812374
hsa-let-7d-5p	551.151	-0.492847	0.670425	-0.735127	0.462262	0.812374
hsa-miR-629-5p	83.7081	-0.526739	0.71776	-0.733866	0.463031	0.812374
hsa-miR-106b-3p	293.69	-0.632067	0.862594	-0.732752	0.46371	0.812374
hsa-miR-421	24.7705	-0.567881	0.777133	-0.730739	0.464938	0.812374
hsa-miR-30e-5p	1599.11	-0.423282	0.579807	-0.73004	0.465366	0.812374
hsa-miR-431-5p	26.4276	0.638846	0.886238	0.720852	0.471001	0.812374
hsa-miR-324-3p	23.6762	-0.540289	0.750452	-0.719952	0.471555	0.812374
hsa-miR-451a	4663.55	-0.674143	0.939592	-0.717484	0.473075	0.812374
hsa-miR-23a-3p	531.144	0.429245	0.603228	0.711581	0.476724	0.812374
hsa-miR-425-5p	1497.57	-0.576174	0.816808	-0.705398	0.480563	0.812374
hsa-miR-27b-3p	297.355	-0.526506	0.74723	-0.70461	0.481053	0.812374
hsa-miR-7706	12.1785	-0.60512	0.880697	-0.687092	0.492025	0.817312
hsa-miR-185-5p	844.082	-0.497775	0.725967	-0.685672	0.49292	0.817312
hsa-miR-486-5p	56227.4	-0.600635	0.880256	-0.682341	0.495023	0.817312
hsa-miR-127-3p	55.0472	-0.490717	0.722133	-0.679537	0.496797	0.817312
hsa-miR-486-3p	50.6552	-0.665271	0.999944	-0.665308	0.505854	0.82313
hsa-miR-363-3p	170.488	-0.584969	0.895752	-0.653049	0.513725	0.82313
hsa-miR-342-3p	2084.64	0.43557	0.670826	0.649304	0.516142	0.82313
hsa-miR-320a-3p	1390.38	0.457058	0.70394	0.649285	0.516154	0.82313
hsa-miR-10b-3p	7.22207	0.5861	0.903372	0.648791	0.516473	0.82313
hsa-let-7b-3p	10.1278	0.51073	0.800929	0.637672	0.523687	0.829443
hsa-miR-409-3p	220.948	-0.463988	0.740052	-0.626967	0.530681	0.835331
hsa-miR-200a-3p	20.422	0.495124	0.812018	0.609745	0.54203	0.841874
hsa-miR-365a-3p	15.8091	0.446515	0.737241	0.605657	0.544742	0.841874
hsa-miR-365b-3p	15.8091	0.446515	0.737241	0.605657	0.544742	0.841874
hsa-miR-103a-3p	1514.49	-0.355583	0.605696	-0.587066	0.55716	0.850136
hsa-miR-146b-5p	111.719	0.370669	0.632655	0.585895	0.557946	0.850136
hsa-miR-95-3p	15.8909	-0.561262	0.966292	-0.580841	0.561347	0.850136
hsa-miR-200b-3p	11.8624	0.481236	0.832929	0.577764	0.563424	0.850136
hsa-miR-210-3p	19.8509	-0.423374	0.746493	-0.567151	0.570612	0.855917
hsa-miR-28-3p	198.822	-0.423208	0.756427	-0.559483	0.575832	0.858697
hsa-miR-23b-3p	70.1885	0.346995	0.636544	0.545123	0.585669	0.865258
hsa-miR-338-3p	17.2691	-0.449576	0.827702	-0.543162	0.587019	0.865258
hsa-miR-501-3p	62.0149	0.426206	0.798686	0.533635	0.593594	0.869923
hsa-miR-222-3p	71.8562	0.308426	0.609313	0.506186	0.612726	0.89283
hsa-miR-148a-3p	1194.54	0.347868	0.708487	0.491	0.623426	0.894163
hsa-miR-206	28.2905	-0.431923	0.891223	-0.484641	0.627931	0.894163
hsa-miR-664b-5p	3.8135	-0.487719	1.02335	-0.476589	0.633655	0.894163
hsa-miR-1180-3p	53.8432	-0.416683	0.876966	-0.475142	0.634686	0.894163
hsa-miR-485-3p	57.0422	-0.411853	0.869253	-0.473801	0.635642	0.894163
hsa-miR-1307-5p	18.5252	0.332606	0.710444	0.468166	0.639666	0.894163
hsa-miR-340-5p	28.4116	0.317552	0.681717	0.465812	0.64135	0.894163
hsa-miR-146a-5p	1814.73	-0.340091	0.730856	-0.465332	0.641693	0.894163
hsa-miR-379-5p	14.7454	-0.373962	0.82308	-0.454345	0.649581	0.900234
hsa-miR-532-3p	43.8291	-0.313923	0.701583	-0.447449	0.654551	0.902219
hsa-miR-133a-3p	10.8328	-0.342028	0.798811	-0.428172	0.668526	0.916528
hsa-miR-1843	9.90057	-0.378238	0.905098	-0.417897	0.676022	0.921849
hsa-let-7d-3p	188.858	-0.237936	0.582109	-0.408749	0.682724	0.92194
hsa-miR-374b-5p	8.22121	-0.374256	0.917437	-0.407937	0.68332	0.92194
hsa-miR-4433b-5p	156.104	0.367147	0.924139	0.397286	0.691157	0.925202
hsa-let-7i-3p	6.49285	-0.394933	1.02686	-0.384603	0.700532	0.925202
hsa-miR-432-5p	170.554	0.275559	0.738529	0.373118	0.709061	0.925202
hsa-miR-139-3p	77.6639	0.273768	0.753423	0.363365	0.716332	0.925202
hsa-miR-152-3p	59.9193	-0.262	0.722591	-0.362584	0.716916	0.925202
hsa-miR-576-5p	52.9922	-0.315842	0.882945	-0.357714	0.720558	0.925202
hsa-miR-769-5p	21.3798	0.248339	0.697331	0.356128	0.721745	0.925202
hsa-miR-29a-3p	619.789	0.21925	0.624885	0.350865	0.72569	0.925202
hsa-let-7f-5p	3765.07	-0.212467	0.618634	-0.343445	0.731264	0.925202
hsa-miR-423-3p	232.15	0.240897	0.703376	0.342487	0.731985	0.925202
hsa-miR-671-3p	8.4659	-0.309726	0.921326	-0.336175	0.736739	0.925202
hsa-miR-99b-5p	189.046	0.233304	0.695196	0.335595	0.737176	0.925202
hsa-miR-143-5p	7.17653	-0.324909	0.969592	-0.335099	0.73755	0.925202
hsa-miR-9-5p	9.27803	0.342887	1.03274	0.332018	0.739875	0.925202
hsa-miR-145-5p	45.5883	-0.239018	0.720716	-0.33164	0.740161	0.925202
hsa-miR-339-3p	32.9548	-0.229032	0.732207	-0.312797	0.754435	0.938443
hsa-miR-199b-3p	999.046	0.20639	0.683194	0.302095	0.762579	0.940444
hsa-miR-199a-3p	999.664	0.205662	0.683276	0.300994	0.763419	0.940444
hsa-miR-142-3p	697.342	-0.220647	0.749571	-0.294365	0.768479	0.942126
hsa-miR-3605-3p	15.5456	0.229643	0.817499	0.28091	0.77878	0.946478
hsa-miR-760	16.9202	0.234795	0.838456	0.280033	0.779452	0.946478
hsa-miR-191-3p	8.60248	-0.23276	0.869237	-0.267776	0.788872	0.949741
hsa-miR-664a-5p	38.5173	-0.183346	0.688587	-0.266265	0.790035	0.949741
hsa-miR-941	95.8812	0.153387	0.585421	0.262011	0.793313	0.949741
hsa-miR-654-3p	17.0877	0.182754	0.722719	0.25287	0.800369	0.950705
hsa-let-7c-5p	435.06	-0.15612	0.627548	-0.248778	0.803532	0.950705
hsa-miR-345-5p	33.8624	0.17727	0.719179	0.246489	0.805303	0.950705
hsa-miR-1306-5p	65.9478	-0.139484	0.658056	-0.211963	0.832136	0.968766
hsa-miR-1908-5p	44.0715	-0.183895	0.8913	-0.206322	0.836539	0.968766
hsa-miR-29c-5p	10.632	0.175902	0.874687	0.201103	0.840618	0.968766
hsa-miR-485-5p	15.8168	-0.202607	1.02578	-0.197514	0.843425	0.968766
hsa-miR-185-3p	17.697	0.175247	0.891198	0.196642	0.844108	0.968766
hsa-miR-92b-3p	123.678	-0.148508	0.76633	-0.193791	0.846339	0.968766
hsa-miR-32-5p	24.5176	0.177626	0.927455	0.19152	0.848119	0.968766
hsa-miR-22-3p	346.986	-0.135509	0.72137	-0.18785	0.850995	0.968766
hsa-miR-370-3p	25.5087	0.126318	0.747497	0.168988	0.865806	0.981247
hsa-miR-190b-5p	10.6162	0.115371	0.794386	0.145233	0.884527	0.982115
hsa-miR-3173-5p	8.70499	-0.114449	0.806763	-0.141862	0.887189	0.982115
hsa-miR-3187-3p	9.5944	-0.108364	0.824394	-0.131447	0.895422	0.982115
hsa-miR-30d-5p	4654.64	-0.0804384	0.644925	-0.124725	0.900741	0.982115
hsa-miR-181a-2-3p	23.853	-0.0873844	0.72809	-0.120019	0.904468	0.982115
hsa-miR-574-3p	72.3515	-0.0711148	0.626556	-0.113501	0.909633	0.982115
hsa-miR-339-5p	103.707	0.0756066	0.683368	0.110638	0.911903	0.982115
hsa-miR-326	22.6498	0.0774824	0.744575	0.104063	0.91712	0.982115
hsa-miR-195-5p	10.4488	0.0837568	0.823826	0.101668	0.91902	0.982115
hsa-miR-548j-5p	6.19687	-0.097808	0.974926	-0.100323	0.920088	0.982115
hsa-miR-139-5p	9.50256	-0.0762015	0.825114	-0.0923528	0.926418	0.982115
hsa-miR-92a-3p	18138.5	-0.078681	0.851972	-0.0923517	0.926419	0.982115
hsa-miR-381-3p	9.96651	0.0824934	0.905717	0.0910808	0.927428	0.982115
hsa-miR-1224-5p	6.61819	0.0776087	0.927419	0.0836824	0.933309	0.982115
hsa-miR-24-3p	455.146	0.0442655	0.56594	0.0782159	0.937656	0.982115
hsa-miR-744-5p	233.08	-0.0507131	0.656497	-0.0772481	0.938426	0.982115
hsa-miR-874-3p	24.7803	0.0498099	0.649344	0.076708	0.938856	0.982115
hsa-miR-502-3p	19.6277	0.0597197	0.805694	0.074122	0.940913	0.982115
hsa-miR-3615	367.247	-0.0631154	0.878742	-0.0718247	0.942741	0.982115
hsa-miR-660-5p	190.698	-0.0492275	0.71732	-0.0686269	0.945287	0.982115
hsa-miR-500a-3p	30.0866	0.0397419	0.668962	0.0594083	0.952627	0.982115
hsa-miR-1301-3p	25.9021	-0.0459916	0.797876	-0.0576425	0.954033	0.982115
hsa-miR-10527-5p	5.43116	0.0475335	0.912199	0.0521087	0.958442	0.982115
hsa-miR-25-5p	18.8748	0.0400154	0.778503	0.0514004	0.959006	0.982115
hsa-miR-328-3p	241.464	0.0292889	0.681807	0.0429578	0.965735	0.983322
hsa-miR-378a-5p	9.24261	-0.0310751	0.855764	-0.0363127	0.971033	0.983322
hsa-miR-1307-3p	310.883	0.0263031	0.742843	0.0354087	0.971754	0.983322
hsa-miR-584-5p	214.212	-0.00624856	0.724241	-0.00862773	0.993116	0.998891
hsa-miR-323a-3p	6.62502	-0.00538651	0.999184	-0.00539091	0.995699	0.998891
hsa-miR-26a-5p	1384.44	0.000807578	0.580837	0.00139037	0.998891	0.998891

## Sheet: NGT_vs_CFRD
	baseMean	log2FoldChange	lfcSE	stat	pvalue	padj
hsa-miR-429	6.60632	2.56916	1.12831	2.27699	0.0227866	0.998547
hsa-miR-134-5p	98.925	-2.02553	0.902421	-2.24455	0.0247971	0.998547
hsa-miR-424-5p	22.8264	-1.85388	0.845103	-2.19368	0.0282586	0.998547
hsa-miR-375-3p	300.048	1.73151	0.816268	2.12125	0.0339008	0.998547
hsa-miR-335-5p	153.274	-1.54783	0.795275	-1.94629	0.0516201	0.998547
hsa-miR-206	121.736	2.00962	1.08003	1.86071	0.0627847	0.998547
hsa-miR-27a-3p	266.29	-1.57562	0.851379	-1.85067	0.0642166	0.998547
hsa-miR-200c-3p	52.5195	1.38415	0.747958	1.85057	0.0642319	0.998547
hsa-miR-10a-5p	356.957	1.17811	0.651244	1.80901	0.0704499	0.998547
hsa-miR-215-5p	64.2883	1.39287	0.828096	1.68201	0.0925671	0.998547
hsa-miR-199a-5p	35.7773	-1.31849	0.836413	-1.57636	0.114942	0.998547
hsa-miR-1301-3p	28.7835	-1.26058	0.803678	-1.56851	0.116762	0.998547
hsa-miR-132-3p	15.5567	1.34316	0.86348	1.55552	0.119822	0.998547
hsa-miR-126-5p	2252.41	-1.192	0.766401	-1.55532	0.11987	0.998547
hsa-miR-454-3p	167.688	1.10608	0.713638	1.54992	0.121161	0.998547
hsa-miR-143-3p	679.177	1.18329	0.765239	1.5463	0.122033	0.998547
hsa-miR-382-5p	174.587	-1.27374	0.827934	-1.53846	0.123936	0.998547
hsa-miR-100-5p	34.336	1.13902	0.760257	1.49821	0.13408	0.998547
hsa-miR-505-5p	20.2947	-1.12326	0.756521	-1.48477	0.137603	0.998547
hsa-miR-760	16.9145	-1.2852	0.868402	-1.47996	0.138884	0.998547
hsa-miR-323b-3p	25.1813	-1.32635	0.909014	-1.45911	0.144534	0.998547
hsa-miR-182-5p	826.959	1.09167	0.763791	1.42928	0.152922	0.998547
hsa-miR-146a-5p	2283.06	-1.02345	0.739929	-1.38317	0.166614	0.998547
hsa-miR-664a-5p	48.7074	-0.860004	0.647701	-1.32778	0.184252	0.998547
hsa-miR-26b-3p	8.92291	-1.1501	0.875053	-1.31432	0.188739	0.998547
hsa-miR-223-5p	241.205	-1.06745	0.817924	-1.30507	0.191868	0.998547
hsa-miR-10b-5p	484.689	0.822476	0.631023	1.3034	0.192438	0.998547
hsa-miR-409-3p	284.694	-1.13131	0.868795	-1.30216	0.192863	0.998547
hsa-miR-1-3p	145.967	-1.38468	1.06389	-1.30153	0.193078	0.998547
hsa-miR-4433b-5p	152.292	-1.17571	0.920517	-1.27723	0.201522	0.998547
hsa-miR-103a-3p	3726.91	0.848846	0.665985	1.27457	0.202461	0.998547
hsa-miR-224-5p	91.3883	-0.915176	0.718952	-1.27293	0.203043	0.998547
hsa-miR-130a-3p	74.0905	-0.84142	0.663099	-1.26892	0.204469	0.998547
hsa-miR-141-3p	46.4952	0.979859	0.786929	1.24517	0.21307	0.998547
hsa-miR-328-3p	286.582	-0.858638	0.694416	-1.23649	0.216277	0.998547
hsa-miR-27b-3p	398.605	-0.97386	0.79359	-1.22716	0.219763	0.998547
hsa-miR-142-5p	2946.79	-0.854197	0.715865	-1.19324	0.232776	0.998547
hsa-miR-190a-5p	85.2772	0.87897	0.739361	1.18882	0.234509	0.998547
hsa-miR-3940-3p	9.7327	-1.03006	0.866668	-1.18853	0.234623	0.998547
hsa-miR-485-5p	18.5263	-1.28105	1.08071	-1.18537	0.23587	0.998547
hsa-miR-877-5p	6.86401	-1.25277	1.05819	-1.18389	0.236457	0.998547
hsa-miR-379-5p	19.1515	-1.01281	0.892632	-1.13463	0.256529	0.998547
hsa-miR-99b-3p	11.8542	-1.0446	0.927854	-1.12582	0.260241	0.998547
hsa-miR-192-5p	1234.61	0.741122	0.663603	1.11681	0.264074	0.998547
hsa-miR-146b-3p	8.71392	0.977436	0.878958	1.11204	0.266121	0.998547
hsa-miR-133a-3p	27.7073	0.96467	0.872531	1.1056	0.2689	0.998547
hsa-miR-126-3p	14928	-0.794626	0.721791	-1.10091	0.270936	0.998547
hsa-miR-485-3p	74.9991	-1.04779	0.979774	-1.06942	0.284882	0.998547
hsa-miR-500a-5p	4.69747	1.24083	1.16141	1.06838	0.285347	0.998547
hsa-miR-500b-5p	4.69747	1.24083	1.16141	1.06838	0.285347	0.998547
hsa-miR-342-5p	13.8373	-0.98346	0.925416	-1.06272	0.287908	0.998547
hsa-miR-190b-5p	12.2258	-0.844213	0.795841	-1.06078	0.288789	0.998547
hsa-let-7e-5p	189.837	-0.850754	0.810947	-1.04909	0.294138	0.998547
hsa-miR-199b-5p	33.4577	-0.922038	0.889649	-1.03641	0.300013	0.998547
hsa-miR-628-3p	36.9293	-0.700965	0.680861	-1.02953	0.303232	0.998547
hsa-miR-145-5p	100.613	0.761241	0.746531	1.01971	0.307868	0.998547
hsa-miR-99a-5p	83.1027	0.746215	0.739877	1.00857	0.313183	0.998547
hsa-miR-127-3p	76.2604	-0.858707	0.854066	-1.00543	0.314688	0.998547
hsa-miR-223-3p	17982.2	-0.778467	0.775984	-1.0032	0.315765	0.998547
hsa-miR-205-5p	139.522	0.797083	0.799459	0.997028	0.318751	0.998547
hsa-miR-151a-3p	1322.08	-0.625019	0.632529	-0.988127	0.32309	0.998547
hsa-miR-1908-5p	57.4359	-0.82225	0.832795	-0.987339	0.323477	0.998547
hsa-miR-125b-2-3p	5.80602	1.00066	1.03646	0.965467	0.334311	0.998547
hsa-miR-30a-3p	47.4521	-0.871517	0.9083	-0.959503	0.337305	0.998547
hsa-miR-181a-5p	382.475	0.693559	0.723985	0.957974	0.338076	0.998547
hsa-miR-1307-5p	33.0522	0.661026	0.704882	0.937783	0.348356	0.998547
hsa-miR-487b-3p	7.34711	-1.08033	1.15248	-0.937391	0.348558	0.998547
hsa-miR-128-3p	447.931	-0.590048	0.64017	-0.921705	0.356683	0.998547
hsa-miR-339-3p	72.9383	0.676761	0.739483	0.915182	0.360096	0.998547
hsa-miR-339-5p	201.519	0.63637	0.701237	0.907496	0.364145	0.998547
hsa-miR-378a-3p	206.72	0.602204	0.669593	0.899359	0.368462	0.998547
hsa-miR-29c-3p	1042.16	-0.633269	0.713411	-0.887664	0.374722	0.998547
hsa-miR-194-5p	253.375	0.563976	0.637807	0.884243	0.376565	0.998547
hsa-miR-200a-3p	34.9982	0.777855	0.88907	0.87491	0.381623	0.998547
hsa-miR-1307-3p	392.1	-0.663947	0.769317	-0.863034	0.388119	0.998547
hsa-miR-181b-5p	89.4497	0.548565	0.636713	0.861558	0.388931	0.998547
hsa-miR-200b-3p	20.2508	0.742529	0.866021	0.857404	0.391222	0.998547
hsa-miR-769-3p	5.92637	-0.792376	0.930625	-0.851445	0.394522	0.998547
hsa-miR-28-3p	280.025	-0.658411	0.779972	-0.844147	0.398587	0.998547
hsa-miR-1226-3p	7.16888	0.762378	0.922796	0.826161	0.408713	0.998547
hsa-miR-425-3p	118.92	-0.523964	0.637168	-0.822332	0.410888	0.998547
hsa-miR-151a-5p	34.7423	-0.544817	0.668143	-0.815419	0.414833	0.998547
hsa-let-7d-5p	1276.49	0.60143	0.738385	0.814521	0.415347	0.998547
hsa-miR-370-3p	30.5943	-0.650907	0.808433	-0.805146	0.420735	0.998547
hsa-let-7f-5p	7619.78	0.523068	0.661283	0.79099	0.42895	0.998547
hsa-miR-542-5p	5.43983	-0.756853	0.956941	-0.790908	0.428997	0.998547
hsa-miR-30b-5p	34.1292	0.587267	0.754261	0.778599	0.436216	0.998547
hsa-miR-34a-5p	25.6116	0.574713	0.742397	0.774132	0.438853	0.998547
hsa-miR-19a-3p	116.014	-0.606981	0.801013	-0.757768	0.44859	0.998547
hsa-miR-454-5p	10.1069	0.728787	0.964631	0.755508	0.449944	0.998547
hsa-miR-125b-5p	1300.44	0.459032	0.610915	0.751385	0.452421	0.998547
hsa-miR-152-3p	83.1097	-0.554278	0.738912	-0.750128	0.453178	0.998547
hsa-miR-185-5p	1953.37	0.589423	0.789471	0.746604	0.455302	0.998547
hsa-miR-574-3p	97.5867	-0.479709	0.648155	-0.740114	0.459231	0.998547
hsa-miR-185-3p	34.2204	0.667022	0.90918	0.733652	0.463161	0.998547
hsa-miR-150-5p	3343.6	0.50397	0.689812	0.73059	0.46503	0.998547
hsa-miR-146b-5p	178.177	0.474167	0.65589	0.722936	0.469719	0.998547
hsa-miR-381-3p	12.1493	-0.666368	0.927014	-0.718833	0.472244	0.998547
hsa-miR-374a-5p	83.0213	0.534492	0.754611	0.708301	0.478758	0.998547
hsa-miR-7706	18.9376	-0.631021	0.901016	-0.700344	0.483713	0.998547
hsa-miR-542-3p	5.6923	-0.721576	1.03317	-0.698408	0.484922	0.998547
hsa-miR-122-5p	28281.7	0.583446	0.836954	0.697106	0.485736	0.998547
hsa-miR-625-5p	7.41509	-0.668216	0.966126	-0.691645	0.48916	0.998547
hsa-miR-885-5p	17.284	0.626788	0.907722	0.690507	0.489875	0.998547
hsa-miR-95-3p	23.132	-0.6652	0.978228	-0.680005	0.496501	0.998547
hsa-miR-423-5p	8176.81	-0.547244	0.8126	-0.673448	0.500662	0.998547
hsa-miR-204-5p	11.5499	0.55521	0.826473	0.671782	0.501722	0.998547
hsa-miR-26a-5p	2506.81	0.409309	0.612212	0.668574	0.503767	0.998547
hsa-miR-5187-5p	5.39618	-0.70966	1.06477	-0.666492	0.505096	0.998547
hsa-miR-193b-5p	18.6324	-0.645566	0.972593	-0.663757	0.506846	0.998547
hsa-miR-144-5p	211.109	0.423559	0.638589	0.663272	0.507156	0.998547
hsa-miR-338-3p	25.5045	-0.542622	0.822015	-0.660112	0.509182	0.998547
hsa-miR-1468-5p	5.84698	-0.688663	1.04525	-0.658848	0.509993	0.998547
hsa-miR-4446-3p	3.79006	-0.792383	1.21372	-0.652856	0.513849	0.998547
hsa-miR-130b-3p	23.5042	0.460117	0.710764	0.647355	0.517402	0.998547
hsa-miR-4326	10.3876	-0.594239	0.927272	-0.640846	0.521623	0.998547
hsa-miR-221-3p	661.591	0.404334	0.631353	0.640424	0.521897	0.998547
hsa-let-7g-5p	1768.66	0.448109	0.699859	0.640285	0.521987	0.998547
hsa-miR-331-3p	19.5663	0.498539	0.787791	0.632831	0.526844	0.998547
hsa-miR-1277-5p	6.6372	-0.699121	1.10854	-0.630669	0.528257	0.998547
hsa-miR-3187-3p	13.0138	-0.527043	0.838624	-0.628461	0.529702	0.998547
hsa-miR-590-3p	9.55468	-0.526911	0.843525	-0.624654	0.532198	0.998547
hsa-miR-3173-5p	11.81	-0.527395	0.854374	-0.617288	0.537045	0.998547
hsa-miR-214-3p	4.85182	0.616706	1.02236	0.603215	0.546366	0.998547
hsa-miR-769-5p	35.738	0.437737	0.730604	0.599144	0.549077	0.998547
hsa-miR-432-5p	204.4	-0.482844	0.807116	-0.598233	0.549684	0.998547
hsa-miR-365a-3p	24.7116	0.466111	0.792431	0.588204	0.556396	0.998547
hsa-miR-365b-3p	24.7116	0.466111	0.792431	0.588204	0.556396	0.998547
hsa-miR-363-3p	396.954	0.521305	0.898765	0.580024	0.561898	0.998547
hsa-miR-671-3p	12.2056	-0.586969	1.01853	-0.576292	0.564418	0.998547
hsa-miR-625-3p	170.482	-0.355717	0.622017	-0.571877	0.567405	0.998547
hsa-miR-23a-3p	794.821	0.360665	0.632547	0.570178	0.568557	0.998547
hsa-miR-32-5p	45.0366	0.537695	0.951392	0.565166	0.571961	0.998547
hsa-miR-140-3p	1749.82	-0.365578	0.655245	-0.557925	0.576895	0.998547
hsa-miR-101-3p	2466.59	-0.401721	0.726386	-0.553041	0.580236	0.998547
hsa-miR-4732-5p	194.5	-0.460671	0.833815	-0.552485	0.580616	0.998547
hsa-miR-30e-3p	104.38	-0.456943	0.844891	-0.540831	0.588624	0.998547
hsa-miR-155-5p	201.838	0.377577	0.700992	0.538633	0.59014	0.998547
hsa-miR-1287-5p	13.9202	0.410877	0.764462	0.537472	0.590942	0.998547
hsa-miR-151b	10.6834	-0.488635	0.909353	-0.537344	0.59103	0.998547
hsa-miR-22-3p	667.215	0.410119	0.76699	0.534712	0.592849	0.998547
hsa-miR-143-5p	14.1765	0.487012	0.917277	0.530932	0.595466	0.998547
hsa-miR-642a-3p	5.03736	0.557795	1.06504	0.523733	0.600464	0.998547
hsa-miR-10401-3p	5.67811	0.545647	1.0437	0.522798	0.601115	0.998547
hsa-miR-29c-5p	18.3275	0.405897	0.780743	0.519886	0.603143	0.998547
hsa-miR-181d-5p	4.81153	-0.545306	1.06338	-0.512803	0.608089	0.998547
hsa-miR-361-3p	275.93	-0.345169	0.676745	-0.510044	0.610021	0.998547
hsa-miR-191-3p	12.4207	-0.435078	0.854004	-0.509457	0.610432	0.998547
hsa-miR-942-5p	81.2803	0.380513	0.748677	0.508247	0.61128	0.998547
hsa-let-7i-3p	9.57174	-0.494692	0.982153	-0.503681	0.614485	0.998547
hsa-miR-5001-3p	3.00061	0.649338	1.29544	0.501248	0.616197	0.998547
hsa-miR-1224-5p	11.8338	0.418708	0.835515	0.501138	0.616274	0.998547
hsa-miR-107	786.409	0.397202	0.795827	0.499106	0.617705	0.998547
hsa-miR-203a-3p	14.5418	-0.436078	0.914135	-0.477039	0.633334	0.998547
hsa-miR-4742-3p	6.05718	-0.511173	1.08927	-0.469279	0.63887	0.998547
hsa-miR-7976	10.8764	-0.436228	0.939214	-0.46446	0.642318	0.998547
hsa-miR-10527-5p	7.25354	-0.418867	0.908612	-0.460996	0.644801	0.998547
hsa-miR-125a-5p	2274.31	0.284291	0.62213	0.456965	0.647696	0.998547
hsa-miR-664b-5p	6.09865	-0.423979	0.934177	-0.453853	0.649935	0.998547
hsa-miR-548j-5p	8.64842	-0.441494	0.980678	-0.450192	0.652572	0.998547
hsa-let-7i-5p	8853.57	0.297161	0.660438	0.449946	0.65275	0.998547
hsa-miR-16-5p	219524	-0.326012	0.726554	-0.44871	0.653641	0.998547
hsa-miR-98-5p	143.767	-0.309272	0.689736	-0.448391	0.653871	0.998547
hsa-miR-636	13.6489	-0.44243	0.987128	-0.448199	0.65401	0.998547
hsa-miR-139-5p	17.2239	0.354334	0.797966	0.444047	0.657009	0.998547
hsa-miR-3613-5p	58.4003	-0.330641	0.75319	-0.438987	0.660671	0.998547
hsa-miR-191-5p	5322.63	-0.275659	0.635855	-0.433524	0.664634	0.998547
hsa-miR-148b-3p	489.279	-0.266261	0.620129	-0.429364	0.667658	0.998547
hsa-miR-183-5p	514.422	0.377659	0.888864	0.424878	0.670926	0.998547
hsa-miR-26b-5p	2766.96	0.257216	0.618967	0.415558	0.677734	0.998547
hsa-miR-29b-3p	211.735	-0.30021	0.726344	-0.413316	0.679375	0.998547
hsa-miR-1247-5p	10.7558	0.401587	0.972714	0.412852	0.679715	0.998547
hsa-miR-106b-3p	651.454	0.367875	0.898093	0.409618	0.682087	0.998547
hsa-miR-199a-3p	1291.23	-0.299223	0.73822	-0.405331	0.685234	0.998547
hsa-miR-199b-3p	1290.22	-0.298823	0.738136	-0.404835	0.685599	0.998547
hsa-miR-744-5p	337.008	-0.271631	0.689858	-0.39375	0.693766	0.998547
hsa-miR-7-5p	253.447	0.282416	0.730902	0.386394	0.699205	0.998547
hsa-miR-362-5p	4.26097	0.4518	1.18174	0.382317	0.702227	0.998547
hsa-miR-550a-3p	12.4146	-0.420513	1.12003	-0.375447	0.707328	0.998547
hsa-miR-885-3p	19.3418	0.344957	0.919631	0.375103	0.707584	0.998547
hsa-miR-210-3p	38.8565	0.282982	0.767007	0.368944	0.71217	0.998547
hsa-miR-144-3p	208.844	0.280069	0.76085	0.3681	0.712799	0.998547
hsa-miR-6511a-3p	5.64524	-0.413539	1.1267	-0.367035	0.713593	0.998547
hsa-miR-222-3p	107.865	0.229037	0.633991	0.361262	0.717903	0.998547
hsa-let-7a-5p	21723.6	0.253748	0.705587	0.359627	0.719126	0.998547
hsa-miR-378c	13.7215	0.283432	0.792732	0.357539	0.720689	0.998547
hsa-miR-99b-5p	243.405	-0.263636	0.76078	-0.346534	0.728941	0.998547
hsa-miR-2110	57.1531	0.279703	0.813632	0.343771	0.731019	0.998547
hsa-miR-301a-3p	20.2116	-0.257637	0.755961	-0.340807	0.733249	0.998547
hsa-miR-92b-5p	30.1748	-0.273896	0.807217	-0.339309	0.734377	0.998547
hsa-miR-503-5p	38.8217	0.341158	1.01025	0.337698	0.735591	0.998547
hsa-miR-93-3p	66.9234	0.264658	0.794491	0.333117	0.739046	0.998547
hsa-miR-642a-5p	5.98294	0.357021	1.11134	0.321254	0.748018	0.998547
hsa-miR-139-3p	100.274	-0.245342	0.788829	-0.311021	0.755785	0.998547
hsa-miR-1306-5p	100.504	-0.192163	0.626988	-0.306486	0.759234	0.998547
hsa-miR-654-3p	27.251	0.24933	0.821119	0.303646	0.761397	0.998547
hsa-miR-1296-5p	5.25178	0.29782	1.00169	0.297318	0.766223	0.998547
hsa-miR-500a-3p	49.3308	0.198775	0.672329	0.295652	0.767496	0.998547
hsa-miR-532-5p	314.898	-0.203897	0.695274	-0.293262	0.769322	0.998547
hsa-miR-3614-5p	5.12179	0.32602	1.11197	0.29319	0.769377	0.998547
hsa-miR-505-3p	5.28872	0.284038	0.973617	0.291735	0.770489	0.998547
hsa-miR-18b-3p	6.5523	-0.289468	1.00676	-0.287524	0.773711	0.998547
hsa-miR-150-3p	16.5785	-0.227409	0.797776	-0.285054	0.775603	0.998547
hsa-miR-21-5p	3210.14	0.160675	0.584498	0.274894	0.783398	0.998547
hsa-miR-106b-5p	18.2233	-0.233368	0.858305	-0.271894	0.785704	0.998547
hsa-miR-874-3p	35.5913	-0.177452	0.658855	-0.269334	0.787673	0.998547
hsa-miR-93-5p	8207.44	-0.185661	0.704768	-0.263436	0.792215	0.998547
hsa-miR-1294	20.6488	-0.247216	0.96416	-0.256406	0.797638	0.998547
hsa-miR-142-3p	1082.16	-0.203592	0.79555	-0.255914	0.798018	0.998547
hsa-miR-193a-5p	168.946	-0.184676	0.726668	-0.254141	0.799387	0.998547
hsa-miR-941	148.848	0.157822	0.621605	0.253895	0.799577	0.998547
hsa-miR-25-3p	12083.3	0.19227	0.761611	0.252452	0.800692	0.998547
hsa-miR-494-3p	9.4629	-0.235807	0.958446	-0.24603	0.805659	0.998547
hsa-miR-411-5p	7.33638	-0.244371	0.996964	-0.245115	0.806367	0.998547
hsa-miR-30a-5p	642.299	0.16666	0.684018	0.243648	0.807503	0.998547
hsa-miR-181a-2-3p	41.1272	0.171701	0.736126	0.23325	0.815567	0.998547
hsa-miR-378a-5p	15.3668	0.193178	0.829355	0.232926	0.815819	0.998547
hsa-miR-342-3p	2855.47	0.162637	0.699626	0.232462	0.816179	0.998547
hsa-miR-491-5p	9.50271	0.208697	0.901859	0.231408	0.816998	0.998547
hsa-miR-421	48.9213	0.17796	0.77198	0.230524	0.817685	0.998547
hsa-miR-6842-3p	7.10771	0.213367	0.926706	0.230242	0.817904	0.998547
hsa-miR-409-5p	3.86525	0.264636	1.15339	0.229441	0.818526	0.998547
hsa-miR-326	32.178	-0.166657	0.728704	-0.228703	0.8191	0.998547
hsa-miR-29a-3p	922.768	0.153398	0.689848	0.222365	0.82403	0.998547
hsa-miR-10b-3p	9.58911	0.194104	0.873423	0.222234	0.824132	0.998547
hsa-miR-501-3p	89.4952	0.18587	0.841968	0.220757	0.825282	0.998547
hsa-miR-320a-3p	1959.84	0.163236	0.742024	0.219988	0.825881	0.998547
hsa-miR-92b-3p	194.01	-0.174503	0.809527	-0.215562	0.829329	0.998547
hsa-miR-30d-5p	7918.6	0.146061	0.681073	0.214457	0.830191	0.998547
hsa-miR-12136	97.4423	0.159715	0.748111	0.213491	0.830944	0.998547
hsa-miR-374a-3p	4.37981	-0.227584	1.08276	-0.210189	0.83352	0.998547
hsa-miR-340-5p	37.3584	-0.137578	0.667675	-0.206055	0.836748	0.998547
hsa-miR-486-3p	107.18	0.210818	1.03411	0.203864	0.83846	0.998547
hsa-miR-148a-3p	1572.64	-0.141687	0.698522	-0.202839	0.839261	0.998547
hsa-miR-296-5p	21.7481	0.182481	0.911482	0.200202	0.841322	0.998547
hsa-miR-502-3p	28.8268	-0.136229	0.702578	-0.193899	0.846255	0.998547
hsa-miR-18a-5p	34.9509	0.144707	0.774243	0.186901	0.851738	0.998547
hsa-miR-532-3p	80.036	0.136904	0.733644	0.186609	0.851967	0.998547
hsa-let-7c-5p	687.054	-0.116591	0.631779	-0.184544	0.853587	0.998547
hsa-miR-148b-5p	11.5541	-0.140937	0.78396	-0.179776	0.857329	0.998547
hsa-miR-6803-3p	11.5722	-0.147008	0.837747	-0.17548	0.860702	0.998547
hsa-miR-361-5p	202.593	0.103998	0.598226	0.173843	0.861989	0.998547
hsa-miR-92a-3p	31325.6	0.154903	0.893622	0.173343	0.862382	0.998547
hsa-miR-431-5p	34.2043	0.16424	0.969071	0.169482	0.865418	0.998547
hsa-miR-4732-3p	188.203	0.144184	0.856222	0.168396	0.866272	0.998547
hsa-miR-345-5p	51.9197	0.123103	0.731551	0.168276	0.866366	0.998547
hsa-miR-18a-3p	23.2387	-0.158828	0.944603	-0.168142	0.866471	0.998547
hsa-miR-374b-5p	14.0313	-0.131011	0.789734	-0.165893	0.868241	0.998547
hsa-miR-1292-5p	6.34939	-0.179212	1.08333	-0.165426	0.868608	0.998547
hsa-miR-30c-5p	205.74	-0.104159	0.629799	-0.165384	0.868642	0.998547
hsa-miR-3605-3p	21.3676	-0.129335	0.792405	-0.163218	0.870347	0.998547
hsa-miR-629-5p	162.275	0.117825	0.722168	0.163154	0.870397	0.998547
hsa-miR-24-3p	667.011	-0.0943626	0.603228	-0.156429	0.875695	0.998547
hsa-miR-589-5p	26.8807	0.128637	0.829244	0.155126	0.876722	0.998547
hsa-miR-96-5p	96.5254	0.134562	0.921646	0.146002	0.88392	0.998547
hsa-miR-598-3p	17.7512	-0.113681	0.788888	-0.144103	0.885419	0.998547
hsa-let-7d-3p	306.371	-0.0816281	0.597788	-0.13655	0.891386	0.998547
hsa-miR-451a	9524.13	0.11925	0.93677	0.1273	0.898703	0.998547
hsa-miR-584-5p	349.385	0.0968681	0.764322	0.126737	0.899148	0.998547
hsa-miR-320b	281.643	0.0799798	0.638329	0.125295	0.90029	0.998547
hsa-miR-15b-5p	583.021	0.0930075	0.753252	0.123475	0.901731	0.998547
hsa-miR-425-5p	2747.07	-0.103672	0.846076	-0.122533	0.902477	0.998547
hsa-miR-1270	12.8287	-0.124032	1.02745	-0.120718	0.903915	0.998547
hsa-miR-17-5p	157.965	0.0899647	0.775302	0.116038	0.907622	0.998547
hsa-miR-130b-5p	5.01428	0.115341	1.00453	0.11482	0.908588	0.998547
hsa-let-7b-5p	41282.9	-0.0842877	0.753384	-0.111879	0.91092	0.998547
hsa-miR-660-5p	296.024	-0.076905	0.72419	-0.106195	0.915428	0.998547
hsa-miR-25-5p	28.2332	-0.0813127	0.781313	-0.104072	0.917112	0.998547
hsa-miR-21-3p	5.4253	0.112646	1.09017	0.103329	0.917702	0.998547
hsa-miR-16-2-3p	22.9333	0.0872158	0.871609	0.100063	0.920294	0.998547
hsa-miR-20a-5p	585.111	0.0732877	0.808735	0.0906201	0.927794	0.998547
hsa-miR-197-3p	199.799	0.0632919	0.712844	0.0887878	0.929251	0.998547
hsa-miR-1180-3p	100.904	0.081804	0.922607	0.0886662	0.929347	0.998547
hsa-miR-486-5p	111160	0.0821098	0.929892	0.0883004	0.929638	0.998547
hsa-miR-20b-5p	282.563	0.0674571	0.791039	0.0852766	0.932041	0.998547
hsa-miR-30e-5p	2899.45	0.0496267	0.612252	0.0810561	0.935397	0.998547
hsa-miR-483-5p	174.46	0.0636328	0.806419	0.0789079	0.937106	0.998547
hsa-miR-1976	25.2089	-0.0619138	0.825109	-0.075037	0.940185	0.998547
hsa-miR-3615	608.189	0.0577778	0.909896	0.0634994	0.949369	0.998547
hsa-miR-324-3p	45.1307	0.0451661	0.748666	0.0603287	0.951894	0.998547
hsa-miR-423-3p	339.034	0.0422247	0.724673	0.0582671	0.953536	0.998547
hsa-miR-23b-3p	97.0019	0.0415899	0.72865	0.0570781	0.954483	0.998547
hsa-miR-652-3p	45.2573	0.0447655	0.838967	0.0533578	0.957447	0.998547
hsa-miR-1843	18.1391	0.0440582	0.864074	0.0509889	0.959334	0.998547
hsa-miR-323a-3p	10.2765	0.0387799	1.00957	0.0384124	0.969359	0.998547
hsa-miR-671-5p	19.3918	0.0352255	0.92787	0.0379639	0.969716	0.998547
hsa-miR-195-5p	15.5147	-0.0279319	0.833889	-0.0334959	0.973279	0.998547
hsa-miR-483-3p	88.208	0.0300365	0.90395	0.0332281	0.973493	0.998547
hsa-miR-320c	217.147	-0.0196612	0.623349	-0.0315413	0.974838	0.998547
hsa-miR-3200-3p	14.4613	0.0210888	0.977333	0.0215779	0.982785	0.998547
hsa-miR-196b-5p	61.9818	-0.015303	0.739719	-0.0206875	0.983495	0.998547
hsa-miR-576-5p	94.3406	0.0185389	0.903604	0.0205166	0.983631	0.998547
hsa-let-7b-3p	13.1061	0.0149276	0.783078	0.0190628	0.984791	0.998547
hsa-miR-15a-5p	402.759	-0.0140967	0.741319	-0.0190157	0.984829	0.998547
hsa-miR-140-5p	63.4271	0.0115662	0.631703	0.0183095	0.985392	0.998547
hsa-miR-186-5p	329.984	-0.00811833	0.659119	-0.0123169	0.990173	0.998547
hsa-miR-484	1366.18	0.0120171	1.02554	0.0117178	0.990651	0.998547
hsa-miR-6513-3p	3.70109	-0.0111634	1.09828	-0.0101644	0.99189	0.998547
hsa-miR-320d	92.305	-0.00087458	0.672757	-0.00129999	0.998963	0.999356
hsa-miR-19b-3p	552.546	-0.000637169	0.789213	-0.000807347	0.999356	0.999356
